# Supplementary material for: Isopropyl 2-(5-fluoro-3-methyl­sulfinyl-1-benzofuran-2-yl)acetate
Source: Acta Crystallogr Sect E Struct Rep Online. 2009 Sep 19;65(Pt 10):o2488. doi: 10.1107/S1600536809037003 (PMC2970216; doi:10.1107/S1600536809037003)
Supplement: Supplementary file 2 [file e-65-o2488-Isup2.hkl]

# 
# h,k,l, Fc-squared, Fo-squared, sigma(Fo-squared) and status flag 
# 
data_I
_shelx_title ' 09ZE IN P2(1)/C' 
_shelx_refln_list_code          4 
_shelx_F_calc_maximum      160.06 
_exptl_crystal_F_000       624.00 
_reflns_d_resolution_high  0.7705 
 
loop_ 
 _symmetry_equiv_pos_as_xyz 
 'x, y, z' 
 '-x, y+1/2, -z+1/2' 
 '-x, -y, -z' 
 'x, -y-1/2, z-1/2' 
 
_cell_length_a    11.6332 
_cell_length_b    14.9522 
_cell_length_c     8.2333 
_cell_angle_alpha  90.000 
_cell_angle_beta  102.277 
_cell_angle_gamma  90.000 
 
_shelx_F_squared_multiplier     1.000 
 
loop_ 
 _refln_index_h 
 _refln_index_k 
 _refln_index_l 
 _refln_F_squared_calc 
 _refln_F_squared_meas 
 _refln_F_squared_sigma 
 _refln_observed_status 
   1   0   0     3959.58     3526.56     29.12 o 
   2   0   0      280.88      282.55     11.35 o 
   3   0   0    25618.91    22080.01   1272.38 o 
   4   0   0     1987.50     2118.64     80.66 o 
   5   0   0     1673.43     1630.18     53.27 o 
   6   0   0     7098.48     7135.46    216.87 o 
   7   0   0      380.21      394.97      8.16 o 
   8   0   0      596.99      602.16     21.51 o 
   9   0   0     1955.02     1833.89     42.91 o 
  10   0   0      536.36      499.98     15.54 o 
  11   0   0       42.58       37.79      7.18 o 
  12   0   0      146.40      151.95     11.07 o 
  13   0   0       63.53       66.39     10.01 o 
  14   0   0      518.14      514.75     20.20 o 
   1   1   0     2964.44     2889.99     28.46 o 
   2   1   0       21.89       27.68      1.22 o 
   3   1   0       85.20       89.32      2.39 o 
   4   1   0      271.79      256.06      5.18 o 
   5   1   0     3929.41     3857.57     34.18 o 
   6   1   0        5.94        6.43      1.59 o 
   7   1   0      347.98      393.25     11.27 o 
   8   1   0     1683.09     1609.21     16.80 o 
   9   1   0      304.50      268.90      8.04 o 
  10   1   0       18.08       10.12      3.90 o 
  11   1   0      597.18      585.38     12.62 o 
  12   1   0       21.12       15.19      4.80 o 
  13   1   0      407.05      419.52     12.25 o 
  14   1   0      126.52      136.72      8.99 o 
   0   2   0      801.02      748.26     10.30 o 
   1   2   0      312.74      317.19      3.17 o 
   2   2   0      196.81      202.10      3.55 o 
   3   2   0     1445.30     1454.87     31.04 o 
   4   2   0      331.81      374.32      7.73 o 
   5   2   0       44.97       48.72      2.17 o 
   6   2   0      182.14      179.62      3.85 o 
   7   2   0     1243.76     1309.50     20.54 o 
   8   2   0      181.56      158.96      6.20 o 
   9   2   0      309.51      318.28      8.67 o 
  10   2   0      314.23      303.15      8.91 o 
  11   2   0      142.18      139.77      7.11 o 
  12   2   0      350.71      348.55     10.73 o 
  13   2   0        2.57       -4.27      4.27 o 
  14   2   0       44.48       41.94      6.69 o 
   1   3   0      644.38      716.59      8.40 o 
   2   3   0     4569.90     4813.91     42.20 o 
   3   3   0       18.39       20.63      1.67 o 
   4   3   0     1552.82     1677.49     22.82 o 
   5   3   0      264.22      255.60      8.69 o 
   6   3   0     2394.12     2429.83     45.45 o 
   7   3   0        1.66        1.68      1.70 o 
   8   3   0      450.63      461.98     12.48 o 
   9   3   0      172.97      185.37      8.77 o 
  10   3   0      212.51      214.60      7.84 o 
  11   3   0       16.62       16.02      4.31 o 
  12   3   0       14.29        8.36      4.25 o 
  13   3   0        0.72       -4.39      4.39 o 
  14   3   0        0.49       -2.46      4.97 o 
   0   4   0    14660.50    13349.21    152.61 o 
   1   4   0     3568.77     3893.54     25.46 o 
   2   4   0     7294.93     7532.26     77.20 o 
   3   4   0     1553.97     1755.90     16.61 o 
   4   4   0     1761.95     1944.91     24.49 o 
   5   4   0     2019.59     2150.56     45.33 o 
   6   4   0      140.54      159.24      4.92 o 
   7   4   0       26.66       32.10      2.47 o 
   8   4   0      460.13      467.54      8.69 o 
   9   4   0      176.24      153.74      6.01 o 
  10   4   0       80.51       71.84      5.81 o 
  11   4   0      129.65      121.57      6.95 o 
  12   4   0        2.61       -3.82      3.82 o 
  13   4   0        2.39        4.69      6.55 o 
  14   4   0       47.82       56.77      7.40 o 
   1   5   0     3712.73     3783.81     13.60 o 
   2   5   0      917.36      877.17      6.73 o 
   3   5   0      590.54      580.97      5.76 o 
   4   5   0     1896.84     1876.61     15.69 o 
   5   5   0     1263.67     1155.81     11.32 o 
   6   5   0     1990.91     2092.57     48.44 o 
   7   5   0        0.96       -0.58      1.86 o 
   8   5   0     1343.82     1284.35     26.58 o 
   9   5   0     1380.19     1279.94     19.09 o 
  10   5   0       18.20       18.50      3.80 o 
  11   5   0      171.11      179.32      7.85 o 
  12   5   0       85.17       98.50      7.31 o 
  13   5   0      115.79      125.20      8.33 o 
  14   5   0       16.33       17.58      6.09 o 
   0   6   0        4.22       -2.58      2.58 o 
   1   6   0      103.18      106.61      2.08 o 
   2   6   0      297.26      301.17      4.21 o 
   3   6   0     2498.11     2614.97     27.20 o 
   4   6   0      219.58      241.31      4.48 o 
   5   6   0     1098.69     1132.68     13.33 o 
   6   6   0       47.71       54.42      3.19 o 
   7   6   0      559.67      583.39     12.95 o 
   8   6   0      763.54      715.48     12.52 o 
   9   6   0       12.97        8.04      3.24 o 
  10   6   0      130.34      116.14      5.68 o 
  11   6   0       31.64       36.60      5.25 o 
  12   6   0      344.35      348.36     11.36 o 
  13   6   0       30.39       34.77      6.13 o 
  14   6   0       29.00       45.86      7.00 o 
   1   7   0      225.30      273.26      5.60 o 
   2   7   0        9.38       17.46      1.65 o 
   3   7   0      977.48     1090.34     14.12 o 
   4   7   0      464.23      503.54      6.39 o 
   5   7   0      159.84      148.49      4.73 o 
   6   7   0        1.59       -0.03      2.15 o 
   7   7   0      231.17      256.38      5.85 o 
   8   7   0      947.45      953.97     13.92 o 
   9   7   0        0.08       -2.83      2.83 o 
  10   7   0       82.86       94.20      5.87 o 
  11   7   0      218.77      239.35      8.10 o 
  12   7   0       78.24       66.24      6.72 o 
  13   7   0       64.41       79.99      7.55 o 
   0   8   0      636.50      544.67     14.09 o 
   1   8   0      997.41     1038.35     22.64 o 
   2   8   0       11.32       11.65      1.80 o 
   3   8   0     1501.34     1486.93     19.12 o 
   4   8   0      500.72      570.91      8.23 o 
   5   8   0      142.94      141.17      4.35 o 
   6   8   0     1419.22     1476.98     21.43 o 
   7   8   0        0.60       -2.34      2.34 o 
   8   8   0      276.00      298.42      8.28 o 
   9   8   0      227.66      252.49      7.56 o 
  10   8   0       15.31       17.76      3.98 o 
  11   8   0      305.96      299.21     11.44 o 
  12   8   0       50.92       60.41      6.01 o 
  13   8   0        3.00       -0.92      7.34 o 
   1   9   0      116.36      103.50      4.70 o 
   2   9   0      617.61      615.23     11.55 o 
   3   9   0      185.70      195.08      4.74 o 
   4   9   0       53.18       58.56      3.29 o 
   5   9   0       59.80       74.52      3.69 o 
   6   9   0       12.27       10.14      2.61 o 
   7   9   0      207.87      225.77      5.83 o 
   8   9   0      225.16      239.33      7.88 o 
   9   9   0       64.08       62.43      5.42 o 
  10   9   0       65.59       74.25      5.69 o 
  11   9   0        0.42       -5.06      5.06 o 
  12   9   0       78.73       91.85      8.47 o 
  13   9   0       20.56       20.32      9.14 o 
   0  10   0       48.79       62.27      6.57 o 
   1  10   0       22.30       16.36      3.42 o 
   2  10   0       74.78       84.14      5.15 o 
   3  10   0      304.51      316.47      8.05 o 
   4  10   0       44.05       46.53      4.37 o 
   5  10   0       87.48       84.33      5.20 o 
   6  10   0      254.93      251.56      7.93 o 
   7  10   0      281.69      290.60      8.67 o 
   8  10   0      503.17      446.76     15.82 o 
   9  10   0       21.28       18.38      6.08 o 
  10  10   0       17.58       15.66      5.95 o 
  11  10   0        0.54        1.71      5.38 o 
  12  10   0       67.11       72.84      8.99 o 
   1  11   0     1814.82     1868.33     18.95 o 
   2  11   0      498.85      482.13     10.05 o 
   3  11   0       14.91       18.34      3.60 o 
   4  11   0      595.95      568.74     11.21 o 
   5  11   0      145.61      133.69      6.42 o 
   6  11   0       67.93       76.28      5.65 o 
   7  11   0      373.23      347.78      9.76 o 
   8  11   0      114.55      109.69      9.96 o 
   9  11   0       52.31       37.96      7.42 o 
  10  11   0      150.77      135.57     10.77 o 
  11  11   0       35.82       45.69      7.60 o 
  12  11   0        9.31       -0.31      6.67 o 
   0  12   0      180.85      207.01     10.27 o 
   1  12   0      424.63      441.19     10.16 o 
   2  12   0      178.48      189.03      7.19 o 
   3  12   0      259.37      251.95      8.29 o 
   4  12   0        4.63       -0.05      3.17 o 
   5  12   0       14.20       19.10      4.44 o 
   6  12   0      218.08      249.92      8.62 o 
   7  12   0        6.58        5.13      4.68 o 
   8  12   0       78.47       78.07     25.53 o 
   9  12   0      282.30      275.73     14.23 o 
  10  12   0      135.75      140.57     14.03 o 
  11  12   0        9.37       15.15      6.61 o 
   1  13   0      109.55      105.58      6.18 o 
   2  13   0      919.61      871.79     14.63 o 
   3  13   0       10.32        8.78      3.73 o 
   4  13   0      385.18      354.32      9.85 o 
   5  13   0      593.11      558.56     17.25 o 
   6  13   0       97.37      103.57      6.98 o 
   7  13   0       40.62       46.36      5.54 o 
   8  13   0      177.77      212.34     12.57 o 
   9  13   0        0.89       -1.08      6.36 o 
  10  13   0      131.20      138.05     12.21 o 
   0  14   0      471.67      427.90     15.78 o 
   1  14   0      479.52      470.62     11.55 o 
   2  14   0       33.92       30.84      5.00 o 
   3  14   0      553.97      548.49     12.48 o 
   4  14   0      228.46      207.56      8.38 o 
   5  14   0      127.31      110.80      6.98 o 
   6  14   0      130.79      113.75      6.98 o 
   7  14   0        1.18       -4.25      4.25 o 
   8  14   0       44.01       47.63      8.35 o 
   9  14   0      132.66      136.89     12.13 o 
  10  14   0       32.29       31.17      8.50 o 
   1  15   0        2.02       -3.60      3.77 o 
   2  15   0       12.67       13.07      4.59 o 
   3  15   0       51.80       55.82      5.81 o 
   4  15   0       42.40       41.38      5.45 o 
   5  15   0        4.94        9.29      4.42 o 
   6  15   0       16.74        6.34      4.65 o 
   7  15   0       21.76       12.01      5.13 o 
   8  15   0       21.05       19.34     12.41 o 
   9  15   0        0.04       -5.88      6.93 o 
   0  16   0        1.80       -0.95      5.36 o 
   1  16   0        2.03       -3.76      3.76 o 
   2  16   0        8.24        3.14      4.39 o 
   3  16   0       62.16       66.43      6.33 o 
   4  16   0        0.41        0.20      3.96 o 
   5  16   0       90.28       90.52      7.53 o 
   6  16   0       30.47       21.52      5.36 o 
   7  16   0       50.65       45.75      7.69 o 
   8  16   0       22.04        7.60      9.82 o 
   1  17   0        0.16       -4.36      4.36 o 
   2  17   0       79.74       96.28      7.80 o 
   3  17   0        0.55       -4.54      4.54 o 
   4  17   0       80.80       77.77      7.36 o 
   5  17   0       23.80       17.19      5.39 o 
   6  17   0        5.11       -4.81      5.55 o 
   7  17   0       32.74       16.32      8.37 o 
   0  18   0      143.47      134.83     12.18 o 
   1  18   0      114.10      120.36      8.09 o 
   2  18   0        6.83        2.76      4.87 o 
   3  18   0      133.06      151.62      9.37 o 
   4  18   0        9.40       10.95      5.42 o 
   5  18   0        1.10        4.19      6.82 o 
   1  19   0      154.35      162.82      9.39 o 
   2  19   0      110.07      135.08     21.33 o 
   3  19   0       17.64       12.67     14.23 o 
 -14   1   1        3.42       -4.68      4.73 o 
 -13   1   1      194.98      202.47      9.17 o 
 -12   1   1      122.37      115.60      7.34 o 
 -11   1   1        2.60        5.28      3.63 o 
 -10   1   1      324.08      312.29      9.12 o 
  -9   1   1      223.02      209.93      7.32 o 
  -8   1   1        6.47        1.99      2.83 o 
  -7   1   1     4364.74     4331.00     54.66 o 
  -6   1   1      232.14      262.07      6.27 o 
  -5   1   1       23.19       22.43      1.70 o 
  -4   1   1     8824.20     8594.99    154.07 o 
  -3   1   1       49.94       41.19      1.44 o 
  -2   1   1      564.99      591.36     16.67 o 
  -1   1   1       50.94       58.79      1.34 o 
   0   1   1        0.54        3.44      0.61 o 
   1   1   1    11940.48    11408.91    333.78 o 
   2   1   1     4627.90     4627.03     52.49 o 
   3   1   1      978.03     1021.51     12.09 o 
   4   1   1        7.24       15.38      1.53 o 
   5   1   1      160.00      187.25      3.81 o 
   6   1   1       84.81       83.76      3.14 o 
   7   1   1      398.88      388.38      5.97 o 
   8   1   1      753.40      772.99     11.88 o 
   9   1   1     1169.51     1141.77     15.34 o 
  10   1   1      388.26      380.77      9.86 o 
  11   1   1       16.99       10.74      4.42 o 
  12   1   1      319.16      294.79      9.99 o 
  13   1   1       35.01       37.70      6.00 o 
  14   1   1      194.35      197.21     13.72 o 
 -14   2   1       21.91       25.78      5.71 o 
 -13   2   1       29.15       43.88      5.82 o 
 -12   2   1        0.53       -3.48      3.93 o 
 -11   2   1       66.07       63.01      5.78 o 
 -10   2   1       46.26       49.82      5.10 o 
  -9   2   1        1.66       -0.17      2.98 o 
  -8   2   1      300.87      276.70      7.54 o 
  -7   2   1      670.99      675.81      7.43 o 
  -6   2   1      946.94     1032.22     16.78 o 
  -5   2   1        5.83       -0.43      1.11 o 
  -4   2   1      899.24      872.27      8.90 o 
  -3   2   1        1.04        3.77      1.14 o 
  -2   2   1    13237.35    12273.49    228.11 o 
  -1   2   1     4486.28     4417.16     73.79 o 
   0   2   1     3477.60     3334.61     38.85 o 
   1   2   1     5834.10     5543.97    113.81 o 
   2   2   1     6390.10     6037.39     83.38 o 
   3   2   1     2259.11     2451.61     43.99 o 
   4   2   1     2116.23     2093.23     25.77 o 
   5   2   1      292.47      338.50      6.39 o 
   6   2   1      317.10      303.79      5.59 o 
   7   2   1        2.76        3.07      1.93 o 
   8   2   1       71.76       79.13      5.33 o 
   9   2   1     1308.60     1201.14     15.77 o 
  10   2   1       29.46       30.04      4.72 o 
  11   2   1      180.29      182.84      7.84 o 
  12   2   1      280.68      277.36      9.81 o 
  13   2   1      228.14      224.31     11.27 o 
  14   2   1       13.09        8.15      8.36 o 
 -14   3   1        0.26        3.63      5.52 o 
 -13   3   1      248.61      239.37      9.74 o 
 -12   3   1      140.77      139.87      7.60 o 
 -11   3   1       21.97       23.21      4.48 o 
 -10   3   1       32.79       33.61      4.47 o 
  -9   3   1       50.03       42.81      4.69 o 
  -8   3   1      211.91      212.93      6.97 o 
  -7   3   1      947.98      918.95     25.17 o 
  -6   3   1       36.92       43.07      2.30 o 
  -5   3   1     1094.07     1128.26     17.35 o 
  -4   3   1     1043.20      956.86     15.36 o 
  -3   3   1      210.25      190.93      3.16 o 
  -2   3   1     2820.06     2874.54     45.12 o 
  -1   3   1      654.78      719.60     10.34 o 
   0   3   1     9916.50     9415.66    188.84 o 
   1   3   1      990.71     1081.48     12.34 o 
   2   3   1       19.41       10.78      1.43 o 
   3   3   1      815.76      797.36     12.45 o 
   4   3   1        7.64       12.51      1.73 o 
   5   3   1     1631.14     1725.02     26.77 o 
   6   3   1     1202.41     1140.97     14.60 o 
   7   3   1      405.25      416.91      7.87 o 
   8   3   1      206.76      191.52      6.75 o 
   9   3   1      595.84      600.97     14.01 o 
  10   3   1      597.06      560.43     12.33 o 
  11   3   1        6.14        3.66      5.44 o 
  12   3   1      259.02      252.76      9.84 o 
  13   3   1        7.22        5.09      5.54 o 
  14   3   1      168.38      194.34     14.01 o 
 -14   4   1      253.71      255.26     10.67 o 
 -13   4   1      288.60      290.34     10.68 o 
 -12   4   1      465.43      442.98     13.90 o 
 -11   4   1      294.09      305.26      9.59 o 
 -10   4   1      188.67      186.41      7.47 o 
  -9   4   1       49.57       51.55      4.34 o 
  -8   4   1     1969.64     1848.95     25.26 o 
  -7   4   1       42.42       48.81      3.13 o 
  -6   4   1       94.21       94.46      3.08 o 
  -5   4   1     3600.58     3758.01     50.88 o 
  -4   4   1      209.52      229.48      3.85 o 
  -3   4   1      806.65      844.23      9.62 o 
  -2   4   1     1646.28     1625.92     20.50 o 
  -1   4   1     3005.33     3125.97     47.27 o 
   0   4   1     3925.35     4010.66     80.97 o 
   1   4   1    23630.15    21414.29    762.88 o 
   2   4   1    14653.28    14385.56    384.11 o 
   3   4   1      243.17      257.54      4.06 o 
   4   4   1     2623.92     2745.67     52.38 o 
   5   4   1      268.00      277.10      4.95 o 
   6   4   1        0.91        0.82      1.95 o 
   7   4   1     1409.72     1406.73     10.82 o 
   8   4   1       15.55       17.66      3.33 o 
   9   4   1       79.71       81.03      5.69 o 
  10   4   1      414.17      414.46     13.02 o 
  11   4   1        0.83       -3.57      3.57 o 
  12   4   1        9.72        3.61      4.33 o 
  13   4   1      215.45      224.72     11.39 o 
  14   4   1       21.55       15.08      8.35 o 
 -14   5   1        8.56        4.90      6.50 o 
 -13   5   1        6.31        1.09      4.61 o 
 -12   5   1       29.57       31.59      5.30 o 
 -11   5   1        3.52       -1.20      3.66 o 
 -10   5   1      557.78      537.65     12.50 o 
  -9   5   1       10.20       13.93      3.31 o 
  -8   5   1       49.30       60.73      4.60 o 
  -7   5   1      648.04      548.25     14.34 o 
  -6   5   1        0.97       -0.44      1.80 o 
  -5   5   1      121.26      131.96      3.55 o 
  -4   5   1      890.32      919.07      7.62 o 
  -3   5   1      505.54      558.11      6.71 o 
  -2   5   1     4077.90     4342.09     73.11 o 
  -1   5   1     1920.43     1913.55     21.61 o 
   0   5   1     2181.60     2305.27     34.23 o 
   1   5   1      215.44      249.84      4.02 o 
   2   5   1     1912.15     1935.10     30.04 o 
   3   5   1        0.21        0.02      1.30 o 
   4   5   1      295.83      342.86      5.61 o 
   5   5   1      909.38      953.04     17.62 o 
   6   5   1       77.94       92.88      3.65 o 
   7   5   1       59.63       71.43      4.06 o 
   8   5   1      249.17      275.16      7.11 o 
   9   5   1        2.52       -0.75      2.88 o 
  10   5   1       90.72       87.13      6.13 o 
  11   5   1      113.93      118.71      7.22 o 
  12   5   1      118.51      131.34      8.18 o 
  13   5   1       33.51       32.63      9.51 o 
 -14   6   1       17.38       10.45      7.65 o 
 -13   6   1       30.00       30.30      5.68 o 
 -12   6   1      111.91      124.69      7.80 o 
 -11   6   1        0.03        0.26      4.09 o 
 -10   6   1      260.57      254.23      7.67 o 
  -9   6   1        2.90       -0.05      2.78 o 
  -8   6   1      432.49      381.89      8.14 o 
  -7   6   1       70.46       74.71      3.74 o 
  -6   6   1     1100.70     1213.65     18.94 o 
  -5   6   1       86.31       96.21      3.40 o 
  -4   6   1     2037.48     2208.09     21.90 o 
  -3   6   1     1295.37     1445.59     14.65 o 
  -2   6   1       42.84       41.90      2.02 o 
  -1   6   1      216.30      225.07      3.11 o 
   0   6   1      550.54      644.64      6.46 o 
   1   6   1       28.62       39.70      1.89 o 
   2   6   1      294.66      339.06      5.12 o 
   3   6   1     1027.52     1098.79     15.89 o 
   4   6   1      835.17      875.14     10.52 o 
   5   6   1        2.83        2.98      1.86 o 
   6   6   1      575.78      605.32     15.57 o 
   7   6   1      176.59      204.69      5.23 o 
   8   6   1       27.47       22.28      3.56 o 
   9   6   1       34.25       23.92      3.73 o 
  10   6   1      140.76      134.60      6.15 o 
  11   6   1        7.05        7.16      4.36 o 
  12   6   1        5.81        5.11      5.09 o 
  13   6   1       24.24       25.76      7.14 o 
 -13   7   1       35.51       43.17      6.30 o 
 -12   7   1       13.37       15.54      4.95 o 
 -11   7   1        3.79       -0.09      3.76 o 
 -10   7   1       76.53       69.06      5.31 o 
  -9   7   1      315.84      295.12      7.92 o 
  -8   7   1      187.43      172.47      7.74 o 
  -7   7   1       90.09       87.76      3.98 o 
  -6   7   1      911.71      914.37     10.60 o 
  -5   7   1       12.02       14.29      2.22 o 
  -4   7   1      193.83      205.17      4.28 o 
  -3   7   1      679.79      665.92      7.82 o 
  -2   7   1       77.90       89.25      2.56 o 
  -1   7   1       10.35        6.31      1.59 o 
   0   7   1     2958.10     3149.23     15.12 o 
   1   7   1      593.23      631.51      6.10 o 
   2   7   1      393.74      417.82      5.23 o 
   3   7   1        8.01        0.98      1.62 o 
   4   7   1        0.05       -1.70      1.70 o 
   5   7   1      272.80      249.63      7.24 o 
   6   7   1      199.11      168.18      5.45 o 
   7   7   1      101.34      105.49      4.41 o 
   8   7   1      902.99      881.74     11.85 o 
   9   7   1       14.32        9.87      3.52 o 
  10   7   1        7.14       -1.47      3.08 o 
  11   7   1        9.90        8.60      4.04 o 
  12   7   1      183.46      190.82      8.83 o 
  13   7   1        5.93       -2.79      6.24 o 
 -13   8   1       24.18       32.67      6.13 o 
 -12   8   1       41.25       45.41      5.57 o 
 -11   8   1       53.61       67.84      5.54 o 
 -10   8   1      105.70      104.87      6.18 o 
  -9   8   1      196.72      196.71      6.87 o 
  -8   8   1      852.53      847.77     13.37 o 
  -7   8   1       28.29       41.45      3.41 o 
  -6   8   1      399.01      411.29      6.84 o 
  -5   8   1      677.18      708.84     11.74 o 
  -4   8   1      828.32      848.06     10.98 o 
  -3   8   1       55.13       57.28      2.67 o 
  -2   8   1      539.01      533.91      9.64 o 
  -1   8   1      143.09      139.50      3.80 o 
   0   8   1     1281.62     1283.55     18.05 o 
   1   8   1     6740.34     7057.59     49.84 o 
   2   8   1      838.87      980.47     13.33 o 
   3   8   1       64.61       82.40      3.47 o 
   4   8   1     2623.64     2726.16     34.03 o 
   5   8   1      189.78      191.88      4.87 o 
   6   8   1      395.33      375.18     12.49 o 
   7   8   1     1018.76      988.47     18.09 o 
   8   8   1       81.74       82.34      5.44 o 
   9   8   1       55.08       53.26      4.78 o 
  10   8   1      242.62      245.11      7.94 o 
  11   8   1        0.01       -4.11      4.11 o 
  12   8   1        0.09       -4.78      4.78 o 
  13   8   1      153.69      157.43     10.81 o 
 -13   9   1      120.15      144.73     13.80 o 
 -12   9   1      207.61      209.75     11.19 o 
 -11   9   1       32.51       43.27      5.22 o 
 -10   9   1     1300.75     1209.72     30.21 o 
  -9   9   1       89.57       99.83      6.31 o 
  -8   9   1      158.99      177.84      9.47 o 
  -7   9   1     1842.20     1742.46     16.66 o 
  -6   9   1       42.02       58.56      3.69 o 
  -5   9   1      384.34      386.21      7.34 o 
  -4   9   1     1199.91     1125.95     12.67 o 
  -3   9   1      544.84      557.58     11.52 o 
  -2   9   1      297.97      302.87      8.88 o 
  -1   9   1     2397.48     2389.91     26.09 o 
   0   9   1      422.98      436.42      8.60 o 
   1   9   1      129.47      144.21      5.62 o 
   2   9   1     2210.46     2113.01     30.28 o 
   3   9   1     2014.58     1995.87     21.07 o 
   4   9   1       70.82       84.18      3.65 o 
   5   9   1      356.69      324.96      6.22 o 
   6   9   1      710.86      661.16     15.52 o 
   7   9   1      368.99      354.54      7.17 o 
   8   9   1      116.26      112.92      5.34 o 
   9   9   1      401.17      428.63     12.60 o 
  10   9   1       70.39       88.92      7.01 o 
  11   9   1       79.02       78.03      7.13 o 
  12   9   1      278.81      304.09     14.55 o 
 -12  10   1        6.68        2.53      7.82 o 
 -11  10   1      874.23      840.15     19.81 o 
 -10  10   1      358.55      376.90     13.42 o 
  -9  10   1      454.47      442.88     16.48 o 
  -8  10   1      216.04      248.86     12.33 o 
  -7  10   1      454.67      455.00     10.35 o 
  -6  10   1      446.37      432.27      9.80 o 
  -5  10   1      890.17      862.65     13.09 o 
  -4  10   1      356.43      359.29      8.73 o 
  -3  10   1      392.53      372.77      8.70 o 
  -2  10   1     1068.87     1079.34     16.87 o 
  -1  10   1       67.83       81.25      5.00 o 
   0  10   1      659.60      637.11     10.84 o 
   1  10   1       76.03       60.21      4.63 o 
   2  10   1       13.18        8.63      3.30 o 
   3  10   1      709.54      710.60     11.77 o 
   4  10   1     1282.40     1241.43     15.50 o 
   5  10   1        0.14       -2.96      3.04 o 
   6  10   1      700.13      653.42     12.02 o 
   7  10   1      236.78      236.35      8.04 o 
   8  10   1      452.55      452.04     12.61 o 
   9  10   1      124.67      125.40      9.91 o 
  10  10   1      445.35      464.52     14.44 o 
  11  10   1       75.52       85.39      8.52 o 
  12  10   1      171.16      180.93     16.07 o 
 -12  11   1      173.34      196.29     11.78 o 
 -11  11   1       10.15       10.60      6.35 o 
 -10  11   1       38.32       18.70      9.25 o 
  -9  11   1       56.48       56.74      8.56 o 
  -8  11   1      129.49      130.32     10.26 o 
  -7  11   1       59.97       68.33      5.50 o 
  -6  11   1      658.89      620.10     11.99 o 
  -5  11   1       93.97       96.05      6.05 o 
  -4  11   1      471.00      444.75     10.04 o 
  -3  11   1      972.79      950.68     13.93 o 
  -2  11   1       35.75       30.83      4.04 o 
  -1  11   1      623.78      589.97     14.32 o 
   0  11   1      693.89      618.11     11.29 o 
   1  11   1       62.67       63.18      4.89 o 
   2  11   1      581.87      539.09     10.75 o 
   3  11   1      828.10      798.13     12.96 o 
   4  11   1        0.90        3.35      3.10 o 
   5  11   1      412.59      407.26     10.00 o 
   6  11   1      313.43      297.53      8.99 o 
   7  11   1       22.75       37.29      4.99 o 
   8  11   1       10.02        6.66      4.53 o 
   9  11   1      612.66      613.26     19.39 o 
  10  11   1       84.69       87.34     10.24 o 
  11  11   1      278.78      271.14     15.56 o 
 -11  12   1       14.13       10.62      6.42 o 
 -10  12   1        2.46       -4.09      5.70 o 
  -9  12   1       75.23       80.43      9.79 o 
  -8  12   1        7.54       10.70      6.08 o 
  -7  12   1      460.31      442.26     11.02 o 
  -6  12   1      131.29      115.60      6.53 o 
  -5  12   1       89.42       84.45      5.92 o 
  -4  12   1       24.58       30.39      4.51 o 
  -3  12   1        0.00       -0.69      3.23 o 
  -2  12   1      709.69      689.52     12.62 o 
  -1  12   1       77.78       79.71      5.67 o 
   0  12   1       29.28       38.60      4.46 o 
   1  12   1      985.23      945.15     14.52 o 
   2  12   1      521.75      535.82     11.31 o 
   3  12   1       21.53       21.29      4.20 o 
   4  12   1      199.30      193.18      7.52 o 
   5  12   1        0.18       -3.15      3.15 o 
   6  12   1       18.22       10.11      4.20 o 
   7  12   1      172.38      180.59      7.95 o 
   8  12   1       20.40       21.34      5.29 o 
   9  12   1      103.48      126.09     10.94 o 
  10  12   1       73.58       76.21     10.07 o 
  11  12   1        7.62       10.15      8.47 o 
 -11  13   1        2.72       -1.53     11.29 o 
 -10  13   1       12.31       22.17      7.62 o 
  -9  13   1       28.57       24.48      7.28 o 
  -8  13   1      169.31      144.23     11.06 o 
  -7  13   1        0.12       -1.45      4.48 o 
  -6  13   1       52.93       69.87      6.04 o 
  -5  13   1      124.34      116.30      6.74 o 
  -4  13   1       80.88       89.85      6.26 o 
  -3  13   1       66.32       70.22      5.73 o 
  -2  13   1       86.90       89.66      6.14 o 
  -1  13   1        0.29        0.24      3.08 o 
   0  13   1       44.99       48.19      5.12 o 
   1  13   1        5.08        2.99      3.69 o 
   2  13   1        1.38        0.53      3.66 o 
   3  13   1      108.60      118.27      6.43 o 
   4  13   1       53.82       52.38      5.31 o 
   5  13   1        9.57       10.62      4.22 o 
   6  13   1        1.23       -1.98      3.60 o 
   7  13   1       12.23       15.10      4.65 o 
   8  13   1       91.07      112.19     12.74 o 
   9  13   1       75.72       70.81      9.39 o 
  10  13   1       11.95       -5.31     20.88 o 
 -10  14   1       14.05        8.81      7.81 o 
  -9  14   1       89.67      126.38     12.15 o 
  -8  14   1       17.97        5.93      7.07 o 
  -7  14   1       23.76       19.68      7.58 o 
  -6  14   1       65.85       64.73      6.14 o 
  -5  14   1       10.34        9.41      4.84 o 
  -4  14   1       53.91       47.79      5.39 o 
  -3  14   1        7.51        0.75      3.54 o 
  -2  14   1        2.26       -3.34      3.34 o 
  -1  14   1       54.94       61.75      5.75 o 
   0  14   1        1.94       -1.13      4.72 o 
   1  14   1       18.77       23.67      4.52 o 
   2  14   1        6.51        8.02      3.96 o 
   3  14   1       34.06       29.95      4.87 o 
   4  14   1       56.86       59.36      5.98 o 
   5  14   1       54.67       47.10      5.60 o 
   6  14   1       34.04       38.68      5.58 o 
   7  14   1        4.16       -4.21      4.21 o 
   8  14   1      107.94      117.83      9.22 o 
   9  14   1       37.23       39.26      8.55 o 
  -9  15   1        1.58       -2.62     10.57 o 
  -8  15   1       44.64       32.37      7.91 o 
  -7  15   1       22.81       19.11      6.08 o 
  -6  15   1      262.91      265.64      9.85 o 
  -5  15   1      227.54      209.69      8.99 o 
  -4  15   1       64.05       63.68      6.10 o 
  -3  15   1      190.36      193.22     11.35 o 
  -2  15   1       62.77       66.14      6.20 o 
  -1  15   1       13.38        9.68      4.27 o 
   0  15   1      150.70      149.62      7.65 o 
   1  15   1        1.32        1.96      3.88 o 
   2  15   1      165.46      168.05      8.03 o 
   3  15   1       93.65       97.19      7.07 o 
   4  15   1       54.99       63.22      6.37 o 
   5  15   1      111.18      108.63      7.61 o 
   6  15   1        5.46        4.05      4.67 o 
   7  15   1        0.06       -4.68      4.68 o 
   8  15   1       13.15        9.68     11.45 o 
  -8  16   1       37.85       53.92      9.80 o 
  -7  16   1       50.38       45.48      7.51 o 
  -6  16   1       81.93       97.76      7.96 o 
  -5  16   1       21.99       18.24      5.50 o 
  -4  16   1       69.04       68.33      6.65 o 
  -3  16   1      178.96      177.16      8.47 o 
  -2  16   1      281.60      273.98     10.05 o 
  -1  16   1       50.22       54.76      5.83 o 
   0  16   1        6.99        2.03      3.95 o 
   1  16   1      400.29      409.40     11.82 o 
   2  16   1       38.79       33.51      5.45 o 
   3  16   1        4.16        3.67      4.40 o 
   4  16   1        6.47       -3.56      4.18 o 
   5  16   1        3.50        6.89      4.94 o 
   6  16   1        0.41        1.86      5.94 o 
   7  16   1       25.21       31.14      6.45 o 
  -7  17   1       63.11       66.80     16.90 o 
  -6  17   1        5.83        1.57      5.16 o 
  -5  17   1      143.88      137.60      8.48 o 
  -4  17   1      216.20      212.47      9.76 o 
  -3  17   1       47.66       53.27      6.41 o 
  -2  17   1       51.56       44.64      6.34 o 
  -1  17   1      103.86      110.09      8.02 o 
   0  17   1        0.05       -4.22      4.22 o 
   1  17   1        7.77        3.16      4.64 o 
   2  17   1       95.32      111.16      7.59 o 
   3  17   1        0.52       -3.86      4.72 o 
   4  17   1        1.52        5.81      5.00 o 
   5  17   1      136.47      145.70      8.87 o 
   6  17   1       61.36       60.29      7.32 o 
  -5  18   1        6.32        1.29      5.66 o 
  -4  18   1        2.96       -1.78      6.19 o 
  -3  18   1       43.71       49.96      7.13 o 
  -2  18   1        0.01       -5.00      5.00 o 
  -1  18   1        0.00       -2.00      4.83 o 
   0  18   1       35.19       29.44      6.11 o 
   1  18   1        0.18       -3.98      4.58 o 
   2  18   1        2.34       -4.77      4.77 o 
   3  18   1        0.05       -4.45      5.80 o 
   4  18   1        1.39       -5.33      5.33 o 
   5  18   1        4.25       -5.20      6.76 o 
  -2  19   1       15.01        3.47      7.27 o 
  -1  19   1        7.98       -0.60      5.86 o 
   0  19   1        6.17       -5.40      5.40 o 
   1  19   1       12.85       -3.48     10.06 o 
   2  19   1        6.48        7.44     10.78 o 
 -15   0   2      128.18      126.29     19.00 o 
 -14   0   2        0.17        3.58      7.25 o 
 -13   0   2      126.71      134.94     10.74 o 
 -12   0   2       61.06       70.35      9.05 o 
 -11   0   2      862.51      828.40     21.16 o 
 -10   0   2       22.74       23.12      5.88 o 
  -9   0   2      474.29      467.54     14.36 o 
  -8   0   2      752.61      707.58     23.59 o 
  -7   0   2     4222.35     4223.23    164.38 o 
  -6   0   2       10.39       -2.84      2.84 o 
  -5   0   2       70.06      121.21      6.31 o 
  -4   0   2     6757.43     6535.05    130.53 o 
  -3   0   2     1300.67     1423.12     30.54 o 
  -2   0   2      374.10      406.66      9.35 o 
  -1   0   2     8817.23     8656.29    130.28 o 
   0   0   2     2456.50     2345.82     14.14 o 
   1   0   2     1059.70     1027.30     16.90 o 
   2   0   2    22378.73    20353.08    634.05 o 
   3   0   2      187.92      211.01      5.67 o 
   4   0   2     1435.21     1562.07     38.49 o 
   5   0   2     7082.46     7489.35    151.67 o 
   6   0   2      834.52      882.91     15.90 o 
   7   0   2      319.18      286.50      8.52 o 
   8   0   2     1453.03     1373.51     34.52 o 
   9   0   2      107.14       96.41      8.30 o 
  10   0   2     1804.24     1711.70     28.23 o 
  11   0   2      229.83      235.97     18.01 o 
  12   0   2        5.16       -2.16      8.80 o 
  13   0   2      170.52      174.67     17.53 o 
 -15   1   2      150.00      160.80     13.55 o 
 -14   1   2      192.87      178.16      9.25 o 
 -13   1   2        2.84       -4.04      4.04 o 
 -12   1   2      548.12      542.75     19.34 o 
 -11   1   2      451.76      400.31     11.81 o 
 -10   1   2       12.83       12.14      3.80 o 
  -9   1   2      428.90      372.62     17.12 o 
  -8   1   2     1223.04     1139.70     15.01 o 
  -7   1   2      106.83      106.60      4.97 o 
  -6   1   2     3767.07     3547.87     80.98 o 
  -5   1   2       75.90       55.00      3.44 o 
  -4   1   2      433.32      453.14     11.00 o 
  -3   1   2     4253.34     4056.68     86.92 o 
  -2   1   2     2333.46     2345.59     48.42 o 
  -1   1   2       73.56       94.65      2.25 o 
   0   1   2      638.29      678.92      5.77 o 
   1   1   2      165.76      186.60      4.93 o 
   2   1   2      319.34      317.49      3.59 o 
   3   1   2     1222.07     1151.88     12.67 o 
   4   1   2      747.56      854.37      9.91 o 
   5   1   2      569.60      587.24     12.37 o 
   6   1   2      775.53      748.44      9.35 o 
   7   1   2      986.74      978.19     12.31 o 
   8   1   2       14.34        6.50      2.46 o 
   9   1   2      865.99      810.34     13.15 o 
  10   1   2      172.84      177.42      7.44 o 
  11   1   2        3.67       -2.29      5.54 o 
  12   1   2      198.17      201.87     13.19 o 
  13   1   2      342.20      367.06     17.27 o 
 -15   2   2       50.04       75.52     15.94 o 
 -14   2   2       32.85       34.85      5.99 o 
 -13   2   2       82.18       92.03      7.42 o 
 -12   2   2       63.93       77.49      6.52 o 
 -11   2   2       52.01       49.06      5.38 o 
 -10   2   2      372.67      345.33      9.53 o 
  -9   2   2      526.62      505.56     10.59 o 
  -8   2   2        0.08       -1.36      2.86 o 
  -7   2   2      556.53      538.90     12.01 o 
  -6   2   2     1272.01     1196.72     42.95 o 
  -5   2   2       62.49       62.40      2.11 o 
  -4   2   2     1558.98     1456.56     32.34 o 
  -3   2   2     3620.99     3616.60     76.15 o 
  -2   2   2      272.31      224.17      4.46 o 
  -1   2   2     7176.43     6938.24    141.62 o 
   0   2   2     1239.77     1339.38     21.63 o 
   1   2   2     1344.70     1265.09     19.23 o 
   2   2   2     1378.23     1348.48     19.57 o 
   3   2   2      666.66      679.50      9.70 o 
   4   2   2       41.75       50.45      2.76 o 
   5   2   2     1384.24     1365.54     17.89 o 
   6   2   2      567.39      574.43      6.66 o 
   7   2   2      110.18      111.02      4.05 o 
   8   2   2      187.32      196.12      5.21 o 
   9   2   2      436.32      435.83      9.97 o 
  10   2   2       17.57       14.42      4.05 o 
  11   2   2      150.67      135.65     10.41 o 
  12   2   2      309.76      324.48     15.61 o 
  13   2   2      125.64      136.11     13.27 o 
 -14   3   2       13.41        2.12      7.07 o 
 -13   3   2        4.46        4.84      4.79 o 
 -12   3   2       71.67       85.39      6.86 o 
 -11   3   2        6.83        0.07      3.81 o 
 -10   3   2        9.02        7.94      3.64 o 
  -9   3   2      241.39      253.39      8.32 o 
  -8   3   2       41.99       52.33      4.53 o 
  -7   3   2       10.64        8.88      2.66 o 
  -6   3   2       53.03       47.92      2.33 o 
  -5   3   2        3.28        2.58      1.36 o 
  -4   3   2      219.25      253.90      6.51 o 
  -3   3   2     1151.66     1155.82     22.08 o 
  -2   3   2      256.88      261.42      3.67 o 
  -1   3   2      346.18      351.94      6.96 o 
   0   3   2     2412.03     2418.21     54.64 o 
   1   3   2     2176.43     2274.65     26.87 o 
   2   3   2      213.71      241.76      3.66 o 
   3   3   2       18.19       21.95      1.81 o 
   4   3   2      911.89     1006.39     12.11 o 
   5   3   2      198.11      220.85      5.05 o 
   6   3   2      167.45      173.93      4.09 o 
   7   3   2        6.66       11.71      2.33 o 
   8   3   2      393.80      377.90      7.14 o 
   9   3   2      360.58      330.15      8.84 o 
  10   3   2      355.55      351.77      9.73 o 
  11   3   2      393.83      399.99     12.90 o 
  12   3   2       18.69       24.25      7.37 o 
  13   3   2        3.71        9.90      7.52 o 
 -14   4   2        4.73       -0.74      4.64 o 
 -13   4   2        4.26       -4.51      4.51 o 
 -12   4   2      211.81      208.92      8.78 o 
 -11   4   2       61.36       66.39      5.91 o 
 -10   4   2       48.10       48.58      5.06 o 
  -9   4   2       17.95       14.92      3.75 o 
  -8   4   2      159.62      142.66      5.46 o 
  -7   4   2      983.99      959.42     14.57 o 
  -6   4   2      251.90      314.61      6.08 o 
  -5   4   2       40.58       54.24      2.59 o 
  -4   4   2      464.86      442.28      8.49 o 
  -3   4   2       17.08       23.25      1.83 o 
  -2   4   2        0.64        1.10      1.22 o 
  -1   4   2      351.27      333.68      7.36 o 
   0   4   2       29.07       36.93      1.93 o 
   1   4   2      510.19      529.21      9.38 o 
   2   4   2      111.82      153.41      4.01 o 
   3   4   2      462.89      533.37      5.94 o 
   4   4   2     1202.24     1355.03     23.32 o 
   5   4   2        2.47       -0.13      1.74 o 
   6   4   2      454.66      487.07      7.72 o 
   7   4   2       36.05       53.29      3.25 o 
   8   4   2       99.80      117.49      4.24 o 
   9   4   2        4.97        0.62      3.37 o 
  10   4   2       80.13       68.61      6.85 o 
  11   4   2        0.55       -2.74      4.28 o 
  12   4   2      169.88      173.15     12.34 o 
  13   4   2       11.45        7.23      7.40 o 
 -14   5   2        1.92        1.92      5.19 o 
 -13   5   2       24.66       12.71      4.99 o 
 -12   5   2      167.32      176.56      8.29 o 
 -11   5   2        0.28       -3.57      3.57 o 
 -10   5   2       12.13        7.22      3.67 o 
  -9   5   2      174.25      169.82      6.32 o 
  -8   5   2       61.98       66.55      4.55 o 
  -7   5   2       40.47       48.46      3.21 o 
  -6   5   2     1153.77     1169.92      9.58 o 
  -5   5   2     1400.45     1522.78     25.35 o 
  -4   5   2      885.99      952.88     13.68 o 
  -3   5   2     1023.37      997.20     18.38 o 
  -2   5   2       68.61       88.34      2.67 o 
  -1   5   2       32.65       34.98      2.18 o 
   0   5   2      518.31      529.55      9.98 o 
   1   5   2        9.49        8.30      3.01 o 
   2   5   2     1848.94     2064.22     43.76 o 
   3   5   2        8.37       30.41      2.22 o 
   4   5   2      356.14      409.49      6.88 o 
   5   5   2      477.68      481.89      8.35 o 
   6   5   2      990.92      930.99     10.23 o 
   7   5   2      104.41       94.55      3.77 o 
   8   5   2      967.78      944.07     11.99 o 
   9   5   2        0.09       -2.80      2.80 o 
  10   5   2      117.67      124.52      7.82 o 
  11   5   2      145.41      149.56      9.01 o 
  12   5   2        3.50        4.52      8.28 o 
  13   5   2       82.63      100.74     12.22 o 
 -14   6   2      150.48      166.86      9.45 o 
 -13   6   2      186.60      164.82      8.39 o 
 -12   6   2       26.78       38.57      5.85 o 
 -11   6   2        0.05       -2.36      4.81 o 
 -10   6   2      829.52      783.87     18.56 o 
  -9   6   2       17.17       20.23      3.55 o 
  -8   6   2      291.22      265.25      7.12 o 
  -7   6   2      124.29      123.94      5.23 o 
  -6   6   2       16.06       14.36      2.34 o 
  -5   6   2      759.41      742.50      9.40 o 
  -4   6   2       19.12       16.20      2.02 o 
  -3   6   2       24.03       32.31      2.22 o 
  -2   6   2      183.44      177.13      4.53 o 
  -1   6   2      522.09      499.59      6.54 o 
   0   6   2       12.29       24.64      1.86 o 
   1   6   2      861.97      921.82     10.69 o 
   2   6   2       93.71       78.15      2.93 o 
   3   6   2       23.43       27.82      2.49 o 
   4   6   2      117.49      114.74      3.75 o 
   5   6   2     1632.50     1606.01     32.15 o 
   6   6   2      111.45      110.67      4.17 o 
   7   6   2      841.52      800.65     10.64 o 
   8   6   2      126.34      130.80      4.55 o 
   9   6   2       87.32       95.41      5.46 o 
  10   6   2      289.89      294.17      9.44 o 
  11   6   2        3.43       -3.82      4.95 o 
  12   6   2       36.21       49.44      8.86 o 
  13   6   2      313.77      351.23     23.53 o 
 -14   7   2      231.95      236.07     15.00 o 
 -13   7   2       13.58        5.41      4.86 o 
 -12   7   2        0.49       -4.07      4.07 o 
 -11   7   2      335.16      327.04      9.17 o 
 -10   7   2       94.09      101.08      5.98 o 
  -9   7   2      473.48      441.92     11.13 o 
  -8   7   2       63.06       57.08      4.42 o 
  -7   7   2        0.05        0.48      2.42 o 
  -6   7   2      471.53      428.80      6.72 o 
  -5   7   2      395.72      400.23      6.19 o 
  -4   7   2      255.14      315.99      5.31 o 
  -3   7   2     1830.31     1856.58     18.85 o 
  -2   7   2       49.60       54.51      2.55 o 
  -1   7   2      398.77      437.16      5.29 o 
   0   7   2      754.53      718.51      6.81 o 
   1   7   2     1939.07     1962.05     25.94 o 
   2   7   2      736.23      776.21     11.50 o 
   3   7   2       11.84        8.32      2.54 o 
   4   7   2      527.40      531.50      9.16 o 
   5   7   2       76.11       77.15      3.74 o 
   6   7   2       10.72       15.17      2.64 o 
   7   7   2       34.40       37.61      3.57 o 
   8   7   2        6.87        5.99      2.84 o 
   9   7   2        2.65        2.82      3.35 o 
  10   7   2      594.74      614.05     14.45 o 
  11   7   2      255.27      244.67      9.52 o 
  12   7   2        9.17        7.50      7.30 o 
 -13   8   2        0.74       -3.79      4.76 o 
 -12   8   2      432.44      441.56     11.11 o 
 -11   8   2      212.91      199.13      7.55 o 
 -10   8   2        3.55        8.22      3.68 o 
  -9   8   2        2.76        4.43      3.10 o 
  -8   8   2      143.40      131.03      7.47 o 
  -7   8   2        1.65        0.25      2.40 o 
  -6   8   2      354.65      384.04      6.60 o 
  -5   8   2       52.95       52.31      3.14 o 
  -4   8   2      295.99      267.33      5.15 o 
  -3   8   2      113.07      133.03      3.70 o 
  -2   8   2      516.12      522.48      8.54 o 
  -1   8   2      409.72      362.36      4.84 o 
   0   8   2      721.48      758.71      8.66 o 
   1   8   2      711.65      745.30      7.14 o 
   2   8   2     5527.70     5427.72     66.32 o 
   3   8   2     1699.25     1695.54     18.64 o 
   4   8   2      374.01      392.13      9.98 o 
   5   8   2      343.33      333.32      9.97 o 
   6   8   2       77.16       81.66      4.25 o 
   7   8   2        0.08       -0.51      2.39 o 
   8   8   2      440.39      476.36     11.50 o 
   9   8   2       13.09       11.72      4.29 o 
  10   8   2        1.00        2.73      5.47 o 
  11   8   2      111.81      114.95      7.83 o 
  12   8   2       89.80       82.10     15.44 o 
 -13   9   2        8.87        0.15      8.01 o 
 -12   9   2       18.37        8.35      5.11 o 
 -11   9   2        8.35        4.01      4.57 o 
 -10   9   2      102.92       93.68      6.64 o 
  -9   9   2      122.29      122.44      9.04 o 
  -8   9   2      199.30      215.55      8.78 o 
  -7   9   2       10.72        6.77      3.25 o 
  -6   9   2      235.18      237.63      6.37 o 
  -5   9   2       49.32       56.17      4.00 o 
  -4   9   2       68.52       65.92      3.96 o 
  -3   9   2      200.19      194.24      5.24 o 
  -2   9   2      190.18      220.66      5.99 o 
  -1   9   2       65.11       86.08      3.85 o 
   0   9   2       41.00       44.77      3.23 o 
   1   9   2      302.52      319.48      6.27 o 
   2   9   2      551.16      592.40     11.84 o 
   3   9   2     1079.48     1109.93     14.81 o 
   4   9   2      207.28      235.47     10.42 o 
   5   9   2      151.85      157.42      7.92 o 
   6   9   2       36.19       26.81      3.73 o 
   7   9   2        9.87        9.15      3.15 o 
   8   9   2        1.24       -1.89      3.26 o 
   9   9   2      234.71      269.13     13.08 o 
  10   9   2      153.31      158.91      9.57 o 
  11   9   2       54.71       67.33      7.99 o 
  12   9   2        9.03       30.53     13.51 o 
 -12  10   2        0.39       -5.68      5.93 o 
 -11  10   2        0.64       -4.81      4.81 o 
 -10  10   2       26.84       29.69      6.30 o 
  -9  10   2        9.62        9.05      5.67 o 
  -8  10   2      103.58       97.20      9.33 o 
  -7  10   2        2.39       -0.75      3.47 o 
  -6  10   2        1.38       -2.89      2.89 o 
  -5  10   2        0.03       -2.18      2.77 o 
  -4  10   2      250.71      269.05      7.79 o 
  -3  10   2       20.04       12.56      3.27 o 
  -2  10   2       23.28       32.89      4.11 o 
  -1  10   2      119.86      128.37      5.77 o 
   0  10   2        2.68       -2.15      2.58 o 
   1  10   2      267.01      307.89      7.89 o 
   2  10   2      105.40      102.51      5.40 o 
   3  10   2      123.76      134.39      6.95 o 
   4  10   2       75.74       76.49      5.36 o 
   5  10   2       84.72       96.12      5.75 o 
   6  10   2        0.35       -3.03      3.03 o 
   7  10   2        9.90        5.64      3.75 o 
   8  10   2        0.13        1.09      3.66 o 
   9  10   2       47.43       48.93     11.56 o 
  10  10   2        3.66       -0.27      6.66 o 
  11  10   2       28.86       20.66      8.45 o 
 -12  11   2        1.39       -5.51      5.51 o 
 -11  11   2      126.38      141.75      9.66 o 
 -10  11   2       76.71       80.50     10.77 o 
  -9  11   2       82.52       87.73      9.50 o 
  -8  11   2       43.65       26.22     11.48 o 
  -7  11   2        1.40       -0.33      4.19 o 
  -6  11   2        0.21       -2.81      3.14 o 
  -5  11   2      755.03      734.23     12.83 o 
  -4  11   2      323.58      342.28      8.99 o 
  -3  11   2       30.49       32.99      4.33 o 
  -2  11   2      197.58      198.88      7.06 o 
  -1  11   2       57.67       74.69      5.28 o 
   0  11   2       79.37       85.62      5.42 o 
   1  11   2     1806.12     1741.53     27.82 o 
   2  11   2       21.27       26.82      4.04 o 
   3  11   2      165.14      167.98      6.90 o 
   4  11   2      784.76      723.99     12.85 o 
   5  11   2        3.52       -0.22      3.22 o 
   6  11   2       51.70       50.90      5.18 o 
   7  11   2       26.10       24.22      4.61 o 
   8  11   2       15.80       15.78      4.98 o 
   9  11   2      312.66      303.81     20.92 o 
  11  11   2      161.26      196.93     13.84 o 
 -11  12   2      183.95      186.76     11.20 o 
 -10  12   2      373.60      374.52     25.38 o 
  -9  12   2        1.57        2.12      9.71 o 
  -8  12   2        0.10       -5.26      5.26 o 
  -7  12   2      625.23      620.82     15.12 o 
  -6  12   2        3.79        0.81      3.54 o 
  -5  12   2      282.27      276.85      8.80 o 
  -4  12   2       73.17       86.71      5.98 o 
  -3  12   2      108.98      105.98      6.11 o 
  -2  12   2      634.90      656.12     17.33 o 
  -1  12   2       36.99       41.64      4.69 o 
   0  12   2      130.73      152.94      6.76 o 
   1  12   2      347.39      350.04      9.42 o 
   2  12   2     1541.90     1466.64     32.77 o 
   3  12   2       88.85      107.71      6.20 o 
   4  12   2       53.95       56.68      5.28 o 
   5  12   2      267.15      259.85      9.75 o 
   6  12   2      130.36      123.05      6.90 o 
   7  12   2       44.70       24.13      6.60 o 
   8  12   2      359.77      349.37     15.25 o 
   9  12   2      143.47      153.81     17.08 o 
  10  12   2       36.96       18.64     12.88 o 
 -11  13   2       62.43       68.47     15.13 o 
 -10  13   2        7.37       -5.66      6.85 o 
  -9  13   2      243.52      243.82     14.14 o 
  -8  13   2        4.59        5.17      6.06 o 
  -7  13   2      333.18      335.64     12.10 o 
  -6  13   2     1012.16     1005.10     16.47 o 
  -5  13   2        0.30       -0.71      3.51 o 
  -4  13   2      560.34      549.64     12.26 o 
  -3  13   2     1079.61     1000.22     17.79 o 
  -2  13   2      475.49      446.74     13.64 o 
  -1  13   2        0.02       -1.37      3.11 o 
   0  13   2      524.12      505.14     11.43 o 
   1  13   2       67.42       71.09      5.91 o 
   2  13   2      194.86      159.77      7.36 o 
   3  13   2     1263.10     1260.94     26.46 o 
   4  13   2       11.79        8.54      3.88 o 
   5  13   2       12.46       16.98      4.53 o 
   6  13   2      170.59      172.75      8.97 o 
   7  13   2       99.77      106.15      8.21 o 
   8  13   2        5.36       -6.08      6.08 o 
   9  13   2       83.47       99.18     16.51 o 
 -10  14   2       84.67      109.97     19.50 o 
  -9  14   2        0.57        0.02      6.80 o 
  -8  14   2      187.11      186.96     12.59 o 
  -7  14   2       39.32       47.68      6.93 o 
  -6  14   2      213.87      200.02      8.70 o 
  -5  14   2      153.76      156.98      7.75 o 
  -4  14   2      112.04      118.83      6.85 o 
  -3  14   2      126.33      118.31      7.11 o 
  -2  14   2      144.17      154.53      7.42 o 
  -1  14   2      323.09      316.74      9.80 o 
   0  14   2       12.89       11.22      4.18 o 
   1  14   2      177.35      175.72      7.72 o 
   2  14   2      121.27      117.72      6.80 o 
   3  14   2       14.51       14.09      4.29 o 
   4  14   2       37.12       39.79      5.29 o 
   5  14   2       52.92       66.36      6.34 o 
   6  14   2       41.94       41.39      5.66 o 
   7  14   2       85.90      102.87     10.76 o 
   8  14   2        3.77       -6.49     15.91 o 
   9  14   2        2.70        5.52     11.89 o 
  -9  15   2        8.22        4.08      9.76 o 
  -8  15   2       48.46       55.39      9.40 o 
  -7  15   2        1.11        0.81      5.19 o 
  -6  15   2      115.85      121.22      8.21 o 
  -5  15   2        6.80        1.88      4.43 o 
  -4  15   2        7.66       -1.16      7.04 o 
  -3  15   2       61.80       60.97      5.85 o 
  -2  15   2        2.69       -1.10      4.01 o 
  -1  15   2       22.78       24.72      5.13 o 
   0  15   2        4.30        4.41      3.77 o 
   1  15   2        0.05       -2.32      3.78 o 
   2  15   2        1.52       -0.78      3.99 o 
   3  15   2       41.05       44.45      5.46 o 
   4  15   2        4.92       -4.04      4.04 o 
   5  15   2        4.67       -5.80      5.80 o 
   6  15   2      184.05      178.38     10.87 o 
   7  15   2      111.13      127.48     12.16 o 
   8  15   2       34.67       27.61     10.49 o 
  -8  16   2      108.18      125.36     26.33 o 
  -7  16   2       33.22       30.54     13.26 o 
  -6  16   2       16.66        9.56      5.38 o 
  -5  16   2       13.74        7.57      5.38 o 
  -4  16   2       16.71       12.63      4.78 o 
  -3  16   2      121.46      124.94      7.86 o 
  -2  16   2       87.39       93.23      7.27 o 
  -1  16   2        0.73       -3.67      3.67 o 
   0  16   2       27.19       22.03      5.12 o 
   1  16   2        0.99       -2.54      4.16 o 
   2  16   2        5.63       -2.38      4.34 o 
   3  16   2        1.04       -3.99      3.99 o 
   4  16   2      116.64      129.99      8.15 o 
   5  16   2       26.34        9.91      4.99 o 
   6  16   2        8.68        2.30      5.15 o 
   7  16   2       55.14       57.48     11.60 o 
  -6  17   2      252.78      233.98     10.43 o 
  -5  17   2       22.45       20.15      5.88 o 
  -4  17   2       33.40       33.61      6.27 o 
  -3  17   2       81.30       87.90      8.14 o 
  -2  17   2       59.33       71.58      8.40 o 
  -1  17   2       28.89       21.83      5.52 o 
   0  17   2       61.82       52.58      9.90 o 
   1  17   2       44.74       41.07      6.34 o 
   2  17   2       58.80       50.79      6.51 o 
   3  17   2      128.36      126.21      8.23 o 
   4  17   2        1.16       -4.70      4.70 o 
   5  17   2       36.76       28.59      5.98 o 
  -5  18   2      109.48      124.69     13.14 o 
  -4  18   2      119.61      149.52      9.27 o 
  -3  18   2        0.04       -5.09      5.09 o 
  -2  18   2       21.99       28.93      5.90 o 
  -1  18   2       55.35       70.96      7.61 o 
   0  18   2       47.12       42.92      6.43 o 
   1  18   2       13.38       13.56      5.39 o 
   2  18   2      191.07      201.43     10.70 o 
   3  18   2        8.54       -0.43     10.45 o 
   4  18   2        0.82       -5.97      5.97 o 
  -1  19   2        7.50       19.60     11.98 o 
   0  19   2       24.06       29.03     12.25 o 
 -14   1   3      328.62      325.04     11.71 o 
 -13   1   3       96.36       99.66      7.48 o 
 -12   1   3      381.17      365.81     10.99 o 
 -11   1   3       61.64       74.82      6.27 o 
 -10   1   3       67.67       56.13      5.25 o 
  -9   1   3       66.45       77.82      5.39 o 
  -8   1   3      468.96      458.21      9.62 o 
  -7   1   3       47.89       64.25      4.53 o 
  -6   1   3      410.78      462.02      6.66 o 
  -5   1   3       33.44       69.33      2.44 o 
  -4   1   3     1462.52     1593.76     24.82 o 
  -3   1   3      123.55      129.13      3.00 o 
  -2   1   3      367.15      347.93      4.59 o 
  -1   1   3      258.35      272.71      4.06 o 
   0   1   3      316.53      331.02      3.95 o 
   1   1   3       17.82       16.19      1.53 o 
   2   1   3     1924.15     2081.10     15.16 o 
   3   1   3     1563.51     1674.41     13.10 o 
   4   1   3      316.32      398.27      5.26 o 
   5   1   3       16.57       24.87      2.33 o 
   6   1   3      189.34      213.90      4.97 o 
   7   1   3       99.31       87.53      4.00 o 
   8   1   3       40.55       47.75      4.52 o 
   9   1   3       28.10       31.38      6.32 o 
  10   1   3      400.99      380.39     15.78 o 
  11   1   3      254.68      260.45     32.10 o 
  12   1   3       47.19       37.67     10.04 o 
  13   1   3       16.55       14.89     11.26 o 
 -14   2   3        2.42       -1.67      6.79 o 
 -13   2   3       33.44       29.91      5.50 o 
 -12   2   3      124.54      118.43      7.31 o 
 -11   2   3      182.55      164.93      7.70 o 
 -10   2   3       12.80        6.00      4.27 o 
  -9   2   3      991.49      902.38     21.30 o 
  -8   2   3      245.45      240.22      7.41 o 
  -7   2   3     1220.14     1127.45     37.86 o 
  -6   2   3     1133.06     1124.09     29.35 o 
  -5   2   3      702.37      700.66      9.48 o 
  -4   2   3      456.19      539.57     13.50 o 
  -3   2   3     1355.28     1335.47     16.42 o 
  -2   2   3     1923.35     2037.17     25.38 o 
  -1   2   3      340.88      300.90      4.91 o 
   0   2   3     1278.30     1283.24     13.55 o 
   1   2   3        2.36        2.67      1.02 o 
   2   2   3     1202.26     1238.38      8.06 o 
   3   2   3      742.30      728.81      6.41 o 
   4   2   3      309.17      315.35      4.39 o 
   5   2   3      215.24      207.29      4.14 o 
   6   2   3      754.26      703.64      9.19 o 
   7   2   3        0.01        1.78      2.92 o 
   8   2   3     1353.72     1239.96     31.06 o 
   9   2   3       94.18       98.94     13.24 o 
  10   2   3       17.72       15.32      6.36 o 
  11   2   3      197.80      199.45     12.62 o 
  12   2   3      317.38      313.76     16.28 o 
  13   2   3       52.99       61.06     15.01 o 
 -14   3   3      117.29      132.70      8.96 o 
 -13   3   3      369.63      352.16     11.49 o 
 -12   3   3       51.12       48.48      5.89 o 
 -11   3   3       68.88       77.71      6.31 o 
 -10   3   3     1234.82     1139.31     35.09 o 
  -9   3   3       13.45       11.03      3.60 o 
  -8   3   3      830.22      734.05     16.82 o 
  -7   3   3      624.57      581.53     12.70 o 
  -6   3   3       41.45       45.87      2.50 o 
  -5   3   3     1177.62      968.74     19.02 o 
  -4   3   3      706.51      751.96     17.52 o 
  -3   3   3      316.51      319.37      5.03 o 
  -2   3   3     2762.70     2667.63     56.40 o 
  -1   3   3      628.24      661.00      8.28 o 
   0   3   3      527.24      567.58     10.29 o 
   1   3   3     2016.61     2013.72     20.80 o 
   2   3   3      150.27      158.51      3.18 o 
   3   3   3      530.37      571.46      8.53 o 
   4   3   3     1131.24     1097.91     12.94 o 
   5   3   3     1625.78     1730.83     12.68 o 
   6   3   3      817.19      800.91     10.33 o 
   7   3   3     1292.64     1246.54     25.32 o 
   8   3   3      533.38      535.65     10.87 o 
   9   3   3       74.71       72.10      8.77 o 
  10   3   3      633.30      610.51     19.36 o 
  11   3   3      163.01      171.90     11.71 o 
  12   3   3       87.46      101.15     11.46 o 
 -14   4   3       20.96        9.38      5.30 o 
 -13   4   3      166.54      162.37      8.56 o 
 -12   4   3       39.99       48.02      5.90 o 
 -11   4   3      396.89      382.25     10.79 o 
 -10   4   3     1135.79     1082.13     24.89 o 
  -9   4   3        0.49       -1.76      3.03 o 
  -8   4   3       19.41       20.34      3.37 o 
  -7   4   3      323.62      270.66     11.43 o 
  -6   4   3       66.07       67.60      2.93 o 
  -5   4   3       47.24       44.69      2.41 o 
  -4   4   3     1168.19     1137.61     25.08 o 
  -3   4   3      115.20       76.15      2.81 o 
  -2   4   3       46.49       49.37      2.37 o 
  -1   4   3      727.36      730.53     16.73 o 
   0   4   3      273.33      226.77      5.09 o 
   1   4   3      513.04      514.80      7.73 o 
   2   4   3      453.98      514.88      8.15 o 
   3   4   3     1456.96     1368.20     20.25 o 
   4   4   3      565.40      545.74      6.76 o 
   5   4   3       81.79       81.24      3.54 o 
   6   4   3      595.87      623.26     11.32 o 
   7   4   3      157.09      168.10      5.07 o 
   8   4   3      145.42      149.54      5.27 o 
   9   4   3      169.35      177.35     10.99 o 
  10   4   3       70.67       74.36      9.08 o 
  11   4   3       84.23       87.81     10.69 o 
  12   4   3       21.30       16.17      7.67 o 
 -14   5   3       18.36       22.84      5.57 o 
 -13   5   3        8.08        2.99      4.53 o 
 -12   5   3        0.35       -3.71      3.71 o 
 -11   5   3      213.14      194.16      8.24 o 
 -10   5   3       22.33       27.75      4.43 o 
  -9   5   3      953.53      909.55     25.82 o 
  -8   5   3       87.44       83.15      5.00 o 
  -7   5   3        1.96        3.96      2.64 o 
  -6   5   3        0.24        0.39      1.79 o 
  -5   5   3     2324.23     2345.84     55.16 o 
  -4   5   3      286.50      351.53      7.19 o 
  -3   5   3        7.46       15.06      2.36 o 
  -2   5   3     1408.31     1448.01     32.06 o 
  -1   5   3       58.12       64.78      2.64 o 
   0   5   3       68.57       71.52      2.87 o 
   1   5   3      628.38      649.46     11.43 o 
   2   5   3      109.26      121.59      4.09 o 
   3   5   3       38.79       58.52      2.90 o 
   4   5   3      539.34      561.87      9.38 o 
   5   5   3      250.37      255.47      5.35 o 
   6   5   3       14.56       14.96      2.56 o 
   7   5   3       98.74      100.16      4.44 o 
   8   5   3      241.16      208.72      6.02 o 
   9   5   3        5.80        5.73      5.04 o 
  10   5   3      129.94      127.95     10.86 o 
  11   5   3       83.80       84.84     12.34 o 
  12   5   3       24.70       18.95      8.00 o 
 -14   6   3       16.44       11.30      5.77 o 
 -13   6   3       11.29       16.41      5.03 o 
 -12   6   3        0.13        2.15      4.07 o 
 -11   6   3      159.11      161.51      7.78 o 
 -10   6   3       32.77       36.65      4.35 o 
  -9   6   3       37.41       40.91      4.35 o 
  -8   6   3       61.37       59.75      4.61 o 
  -7   6   3      338.42      333.32      9.94 o 
  -6   6   3        9.67       12.21      2.38 o 
  -5   6   3      112.06      114.45      3.77 o 
  -4   6   3      342.70      340.53     10.08 o 
  -3   6   3        3.92        7.82      1.91 o 
  -2   6   3      416.40      433.06      6.46 o 
  -1   6   3        7.26        4.75      1.59 o 
   0   6   3      891.99      858.44     25.60 o 
   1   6   3      553.23      568.70      9.06 o 
   2   6   3      154.35      174.06      5.53 o 
   3   6   3      440.01      461.13      9.22 o 
   4   6   3        1.82        1.42      1.99 o 
   5   6   3      212.98      220.24      5.33 o 
   6   6   3      452.56      468.24      7.57 o 
   7   6   3       27.03       29.01      3.73 o 
   8   6   3      119.13      140.15      5.29 o 
   9   6   3      134.69      140.44     10.09 o 
  10   6   3        0.09       -5.33      5.33 o 
  11   6   3      135.80      136.45     11.13 o 
  12   6   3       38.77       29.32     16.75 o 
 -14   7   3       12.76       16.13      8.17 o 
 -13   7   3       35.46       35.56      6.81 o 
 -12   7   3        8.23        8.47      4.60 o 
 -11   7   3        7.46        1.87      4.97 o 
 -10   7   3       83.36       99.29      6.23 o 
  -9   7   3        0.68       -2.14      2.90 o 
  -8   7   3       42.18       42.00      4.08 o 
  -7   7   3       19.21       21.42      4.14 o 
  -6   7   3       56.85       54.22      3.43 o 
  -5   7   3      417.41      449.10     11.90 o 
  -4   7   3     1632.52     1727.17     43.73 o 
  -3   7   3       47.44       65.59      3.20 o 
  -2   7   3      217.05      242.70      6.16 o 
  -1   7   3     2209.99     2292.20     43.69 o 
   0   7   3        9.73       12.77      1.95 o 
   1   7   3      365.39      362.48      8.22 o 
   2   7   3      286.89      261.94      6.75 o 
   3   7   3       30.35       32.78      2.77 o 
   4   7   3      576.51      579.44      9.35 o 
   5   7   3      583.29      559.45     10.75 o 
   6   7   3      474.30      468.31     11.37 o 
   7   7   3       65.83       55.80      4.42 o 
   8   7   3       11.54        5.62      3.05 o 
   9   7   3       90.35       93.65      9.88 o 
  10   7   3      322.93      309.55     14.51 o 
  11   7   3       29.85       42.46      8.27 o 
  12   7   3       66.34       55.59     10.20 o 
 -13   8   3        9.92       15.27      5.40 o 
 -12   8   3      102.26      129.59      8.26 o 
 -11   8   3      334.74      340.57     10.30 o 
 -10   8   3       51.71       53.52      4.92 o 
  -9   8   3      194.26      191.04      6.92 o 
  -8   8   3      237.38      228.42      6.91 o 
  -7   8   3        2.53       -1.12      2.45 o 
  -6   8   3      770.13      785.47     14.72 o 
  -5   8   3      123.00      132.76      4.90 o 
  -4   8   3      580.38      579.64     10.84 o 
  -3   8   3      669.29      628.53     11.25 o 
  -2   8   3     1075.94     1169.37     29.92 o 
  -1   8   3      840.95      845.26     15.56 o 
   0   8   3     1758.89     1711.85     26.01 o 
   1   8   3      329.25      323.23      6.68 o 
   2   8   3      281.56      278.61      6.17 o 
   3   8   3     1132.87     1070.70     22.61 o 
   4   8   3      278.72      256.60      5.76 o 
   5   8   3      456.30      425.60      9.92 o 
   6   8   3     1161.78     1159.78     28.18 o 
   7   8   3       15.19        9.48      3.08 o 
   8   8   3      167.71      144.22      6.26 o 
   9   8   3      263.60      296.26     13.48 o 
  10   8   3       65.66       79.90     10.37 o 
  11   8   3      354.78      385.27     16.89 o 
 -13   9   3       41.64       43.23      7.53 o 
 -12   9   3       50.67       53.46      6.36 o 
 -11   9   3      159.91      166.60      8.46 o 
 -10   9   3       69.19       67.91      6.44 o 
  -9   9   3       66.21       61.27      5.75 o 
  -8   9   3      579.98      549.90     13.49 o 
  -7   9   3      573.51      548.27     12.45 o 
  -6   9   3        3.22        2.29      2.78 o 
  -5   9   3     2998.07     3009.42     77.89 o 
  -4   9   3      139.25      166.33      5.64 o 
  -3   9   3      398.13      381.02      9.62 o 
  -2   9   3     2344.79     2307.97     66.02 o 
  -1   9   3       38.44       34.65      3.27 o 
   0   9   3        1.46        1.33      2.30 o 
   1   9   3      376.72      391.01     10.93 o 
   2   9   3      449.59      429.65     11.29 o 
   3   9   3       78.78       81.18      4.39 o 
   4   9   3       91.99       82.31      4.61 o 
   5   9   3      116.44      112.71      5.14 o 
   6   9   3      361.12      328.04     11.23 o 
   7   9   3      140.38      129.43      6.78 o 
   8   9   3       37.93       46.51      5.49 o 
   9   9   3       48.13       46.32     11.47 o 
  10   9   3      124.94      131.21     17.02 o 
  11   9   3      140.69      171.04     18.58 o 
 -12  10   3      182.03      198.08     11.58 o 
 -11  10   3       43.61       55.10      7.21 o 
 -10  10   3        1.05        2.73      4.63 o 
  -9  10   3      363.36      329.12     20.86 o 
  -8  10   3        1.08       -0.43      4.94 o 
  -7  10   3       14.38       13.76      4.89 o 
  -6  10   3      125.69      121.48      6.03 o 
  -5  10   3       70.71       84.16      5.69 o 
  -4  10   3      701.24      680.95     15.91 o 
  -3  10   3      165.48      160.75      6.48 o 
  -2  10   3       51.69       62.62      4.89 o 
  -1  10   3      237.10      241.71      8.49 o 
   0  10   3      533.73      497.42     13.16 o 
   1  10   3      176.22      160.21      6.23 o 
   2  10   3      483.03      490.65     20.01 o 
   3  10   3      370.56      368.15     19.10 o 
   4  10   3       24.92       20.99      3.99 o 
   5  10   3       87.93       95.56      5.84 o 
   6  10   3      416.56      429.86     15.70 o 
   7  10   3       30.86       38.41      6.22 o 
   8  10   3      125.26      131.48      8.68 o 
 -12  11   3       16.47        1.38      6.27 o 
 -11  11   3       30.73       22.82      6.76 o 
 -10  11   3      268.44      263.67     11.97 o 
  -9  11   3       50.36       43.21      9.58 o 
  -8  11   3        0.54       -3.36      5.29 o 
  -7  11   3      303.15      299.20     10.67 o 
  -6  11   3      213.30      210.89      7.82 o 
  -5  11   3      345.52      325.28      9.08 o 
  -4  11   3      496.07      473.26     10.53 o 
  -3  11   3      371.46      387.81      9.63 o 
  -2  11   3     1242.94     1181.39     24.46 o 
  -1  11   3      363.33      321.66      9.00 o 
   0  11   3      180.19      177.04      7.00 o 
   1  11   3      427.09      428.32     12.11 o 
   2  11   3     2389.78     2209.36     61.45 o 
   3  11   3      474.67      481.06     16.88 o 
   4  11   3      733.54      719.17     24.65 o 
   5  11   3       91.94      100.30      6.26 o 
   6  11   3        6.34        3.72      4.68 o 
   7  11   3      635.50      708.33     19.68 o 
   8  11   3      107.08      127.11      8.61 o 
 -11  12   3      195.65      178.28     10.94 o 
 -10  12   3      233.30      225.61     11.73 o 
  -9  12   3        2.92       -3.46      7.29 o 
  -8  12   3      143.82      128.38     10.57 o 
  -7  12   3       52.79       52.46      6.48 o 
  -6  12   3      238.85      219.58      8.13 o 
  -5  12   3      246.15      236.51      8.34 o 
  -4  12   3        0.01       -3.29      3.33 o 
  -3  12   3      343.21      325.35      9.34 o 
  -2  12   3        0.21       -1.59      5.07 o 
  -1  12   3        4.83        3.47      3.29 o 
   0  12   3       12.73        8.13      3.61 o 
   1  12   3        8.07        8.35      3.31 o 
   2  12   3      156.21      143.33      6.70 o 
   3  12   3     1287.07     1257.99     39.40 o 
   4  12   3      232.41      219.39     13.11 o 
   5  12   3      140.52      136.37      8.19 o 
   6  12   3      214.87      224.79     11.20 o 
   7  12   3        0.07        1.30      6.73 o 
   8  12   3        1.67       -7.17      7.17 o 
 -10  13   3       75.81       81.14     14.83 o 
  -9  13   3       51.96       50.68      8.90 o 
  -8  13   3       41.56       36.14      8.15 o 
  -7  13   3       51.56       50.54      8.51 o 
  -6  13   3       10.26        8.71      4.41 o 
  -5  13   3        1.88       -3.66      3.66 o 
  -4  13   3        8.46        8.83      3.97 o 
  -3  13   3      192.95      180.08      7.75 o 
  -2  13   3       48.12       61.27      5.74 o 
  -1  13   3      160.15      159.00      7.33 o 
   0  13   3        1.60       -0.19      3.36 o 
   1  13   3        1.37        1.63      3.66 o 
   2  13   3      774.30      734.84     29.42 o 
   3  13   3       65.25       81.83      6.29 o 
   4  13   3        1.59       -3.53      3.53 o 
   5  13   3        0.52       -5.00      5.04 o 
   6  13   3       54.12       48.37      6.85 o 
   7  13   3       46.75       50.61      7.37 o 
   8  13   3       57.69       40.59     15.09 o 
  -9  14   3      238.80      248.10     14.53 o 
  -8  14   3       90.42       93.91     11.10 o 
  -7  14   3        5.92        7.40      6.44 o 
  -6  14   3       49.99       69.21      6.56 o 
  -5  14   3       14.45        8.68      4.53 o 
  -4  14   3      319.96      330.39     10.65 o 
  -3  14   3       58.90       73.03      6.40 o 
  -2  14   3      363.85      347.84     12.29 o 
  -1  14   3      106.48      114.06      6.95 o 
   0  14   3       63.17       63.65      5.96 o 
   1  14   3        1.18       -3.54      3.54 o 
   2  14   3       37.16       48.97      5.59 o 
   3  14   3       37.32       29.60      5.10 o 
   4  14   3      205.01      204.02     11.21 o 
   5  14   3        3.88        0.15      5.33 o 
   6  14   3       12.08        6.77      5.81 o 
   7  14   3        8.66        5.91      6.29 o 
   8  14   3        1.14       -5.21      7.70 o 
  -8  15   3        0.79       -3.83      6.63 o 
  -7  15   3       55.18       57.13      9.34 o 
  -6  15   3       10.50       16.50      5.14 o 
  -5  15   3       76.84       88.97      7.48 o 
  -4  15   3       97.98      109.64      7.91 o 
  -3  15   3      269.18      278.39      9.94 o 
  -2  15   3       25.90       27.50      5.24 o 
  -1  15   3        4.06       -3.88      3.88 o 
   0  15   3       58.42       74.01      8.97 o 
   1  15   3      113.62      100.97      7.30 o 
   2  15   3      292.70      274.38      9.74 o 
   3  15   3      288.69      291.39     10.36 o 
   4  15   3        2.77        0.75      5.53 o 
   5  15   3        2.39        6.36      5.99 o 
   6  15   3        0.20       -3.14      6.16 o 
   7  15   3       24.17       13.42      7.59 o 
  -7  16   3        7.25        7.88      7.17 o 
  -6  16   3      337.04      345.14     11.88 o 
  -5  16   3        4.18       -4.65      4.65 o 
  -4  16   3       12.91       17.59      5.86 o 
  -3  16   3       66.41       78.85      7.04 o 
  -2  16   3      126.79      123.98      7.77 o 
  -1  16   3      352.76      353.86     16.49 o 
   0  16   3       19.38       20.84      5.35 o 
   1  16   3       16.99        7.72      4.62 o 
   2  16   3       62.50       83.99      8.55 o 
   3  16   3      808.77      752.01     16.17 o 
   4  16   3      289.71      271.71     12.66 o 
   5  16   3       10.88       10.10      7.23 o 
   6  16   3      111.92      110.30     10.58 o 
  -6  17   3       81.64       89.73     14.26 o 
  -5  17   3      244.83      268.10     11.19 o 
  -4  17   3       51.03       38.34     10.14 o 
  -3  17   3       69.98       69.89      7.41 o 
  -2  17   3      164.26      164.82      8.81 o 
  -1  17   3       24.00       13.92      5.76 o 
   0  17   3       12.88        6.09      5.06 o 
   1  17   3      530.72      539.56     14.31 o 
   2  17   3       82.55       79.39      9.32 o 
   3  17   3        3.35       -5.08      5.08 o 
   4  17   3      262.26      258.27     24.89 o 
  -4  18   3      149.39      169.64     11.83 o 
  -3  18   3        8.84       -3.72      6.43 o 
  -2  18   3        6.07       -1.90      5.24 o 
  -1  18   3       57.57       84.68      8.00 o 
   0  18   3        9.46       -1.93      5.58 o 
   1  18   3      146.11      132.54      9.28 o 
   2  18   3        6.74        8.13      6.58 o 
 -14   0   4        6.84        8.16     17.89 o 
 -13   0   4        1.09       -6.31      6.31 o 
 -12   0   4       48.62       35.00      7.86 o 
 -11   0   4      476.55      427.23     19.47 o 
 -10   0   4     1455.28     1343.26     25.96 o 
  -9   0   4      716.55      634.24     26.31 o 
  -8   0   4        1.33       -3.79      3.79 o 
  -7   0   4      723.28      756.99     16.72 o 
  -6   0   4       41.40       52.46      3.68 o 
  -5   0   4      202.87      172.72      5.55 o 
  -4   0   4     9576.51    10395.71    104.27 o 
  -3   0   4       39.90       42.45      3.40 o 
  -2   0   4       33.26       84.76      3.99 o 
  -1   0   4     4319.24     4751.48     38.40 o 
   0   0   4      551.07      570.18     11.99 o 
   1   0   4     1031.41      930.24     15.67 o 
   2   0   4      349.10      361.80     10.52 o 
   3   0   4      326.82      389.95     11.49 o 
   4   0   4     3700.60     3459.93     33.68 o 
   5   0   4      901.49     1022.73     19.46 o 
   6   0   4      138.05      124.06      8.51 o 
   7   0   4      991.98      997.79     55.19 o 
   8   0   4        3.60        0.87      5.61 o 
   9   0   4        3.58       -3.93      6.18 o 
  10   0   4      644.29      661.02     29.69 o 
  11   0   4      201.59      220.30     19.00 o 
  12   0   4      466.22      445.56     28.16 o 
 -14   1   4       31.00       34.68      6.02 o 
 -13   1   4      163.30      170.34      8.59 o 
 -12   1   4      671.47      618.34     14.20 o 
 -11   1   4        5.01        4.27      3.79 o 
 -10   1   4      159.64      159.06      7.16 o 
  -9   1   4     1905.83     1692.44     21.35 o 
  -8   1   4       49.77       46.50      4.66 o 
  -7   1   4      369.36      331.66      8.17 o 
  -6   1   4      145.89      128.32      3.50 o 
  -5   1   4        0.02       -0.82      1.51 o 
  -4   1   4     1420.85     1332.64      9.72 o 
  -3   1   4      196.79      187.27      3.89 o 
  -2   1   4      711.67      711.67      8.84 o 
  -1   1   4     3617.73     3617.57     21.39 o 
   0   1   4      176.40      165.84      4.04 o 
   1   1   4      266.69      285.35      6.45 o 
   2   1   4     1505.17     1413.35     20.07 o 
   3   1   4      175.59      145.42      3.87 o 
   4   1   4       69.11       73.34      4.86 o 
   5   1   4     1888.48     1790.61     18.03 o 
   6   1   4      373.46      383.12      9.22 o 
   7   1   4      156.66      158.99      6.86 o 
   8   1   4      430.04      438.03     17.08 o 
   9   1   4      100.59      111.27     10.79 o 
  10   1   4       73.45       70.97     11.05 o 
  11   1   4      179.66      163.43     20.38 o 
  12   1   4       48.64       53.37     10.20 o 
 -14   2   4      248.47      258.93     10.81 o 
 -13   2   4      104.30      122.28      8.29 o 
 -12   2   4      144.16      140.60      7.75 o 
 -11   2   4      505.33      491.12     12.13 o 
 -10   2   4        1.55        5.05      3.83 o 
  -9   2   4       92.37      101.07      6.13 o 
  -8   2   4      749.71      726.77     16.40 o 
  -7   2   4       49.94       63.71      4.67 o 
  -6   2   4      801.58      768.25     14.57 o 
  -5   2   4      455.48      440.66      6.14 o 
  -4   2   4        0.64        2.64      1.62 o 
  -3   2   4      544.69      522.35      8.04 o 
  -2   2   4      558.36      512.58     13.22 o 
  -1   2   4      314.18      282.03      5.35 o 
   0   2   4      528.31      502.90      4.92 o 
   1   2   4      610.37      612.31      9.78 o 
   2   2   4       48.58       53.12      2.85 o 
   3   2   4      365.04      373.75      7.38 o 
   4   2   4      217.93      213.50      6.67 o 
   5   2   4        1.37       -0.61      2.83 o 
   6   2   4      153.69      165.20      6.53 o 
   7   2   4      173.80      172.27      6.87 o 
   8   2   4        0.22       -0.22      3.33 o 
   9   2   4      196.00      211.62     16.49 o 
  10   2   4        9.73        5.26      6.30 o 
  11   2   4       11.80        4.90      6.92 o 
  12   2   4       12.72        2.48     15.47 o 
 -14   3   4       37.86       31.44      6.16 o 
 -13   3   4        8.88        6.12      4.57 o 
 -12   3   4       41.38       38.81      5.78 o 
 -11   3   4        3.33        0.49      3.86 o 
 -10   3   4        8.58        8.54      3.94 o 
  -9   3   4      277.46      274.48      8.66 o 
  -8   3   4       80.97       87.22      5.57 o 
  -7   3   4       74.96       74.05      4.85 o 
  -6   3   4      590.32      536.48      9.50 o 
  -5   3   4      149.41      147.00      3.92 o 
  -4   3   4      287.24      289.65      4.65 o 
  -3   3   4       19.51       40.94      2.35 o 
  -2   3   4     5913.23     6098.28    113.15 o 
  -1   3   4      205.32      221.06      4.24 o 
   0   3   4      189.18      207.96      4.65 o 
   1   3   4     1287.10     1430.71     18.82 o 
   2   3   4       97.14      109.67      3.81 o 
   3   3   4      464.79      509.33      7.41 o 
   4   3   4      131.22      111.73      5.33 o 
   5   3   4      154.10      165.74      6.87 o 
   6   3   4       27.78       33.17      4.27 o 
   7   3   4      164.65      169.22      7.03 o 
   8   3   4       43.93       45.55      5.08 o 
   9   3   4       31.30       32.23     14.53 o 
  10   3   4      369.05      370.87     16.42 o 
  11   3   4        0.04       -3.91      6.86 o 
  12   3   4       60.50       62.24     10.74 o 
 -14   4   4      172.61      179.06      9.51 o 
 -13   4   4        0.65       -3.97      4.53 o 
 -12   4   4      206.38      195.52      8.86 o 
 -11   4   4        0.03       -3.93      3.93 o 
 -10   4   4       22.91       15.01      4.34 o 
  -9   4   4      981.36      943.53     30.18 o 
  -8   4   4      574.07      563.92     17.53 o 
  -7   4   4      471.51      467.94     16.45 o 
  -6   4   4      774.23      739.20     17.29 o 
  -5   4   4       54.60       40.57      2.62 o 
  -4   4   4      108.30      151.31      4.02 o 
  -3   4   4     1145.62     1176.96     26.07 o 
  -2   4   4      801.56      917.64     21.44 o 
  -1   4   4        3.12        1.25      1.44 o 
   0   4   4     1687.28     1821.14     20.86 o 
   1   4   4        6.22        6.42      1.59 o 
   2   4   4      537.11      511.27      6.58 o 
   3   4   4      203.32      189.07      6.71 o 
   4   4   4       65.22       58.12      4.38 o 
   5   4   4       25.13       24.10      3.98 o 
   6   4   4      722.33      674.54     12.11 o 
   7   4   4       64.79       78.88      5.79 o 
   8   4   4      154.13      173.00      7.42 o 
   9   4   4       60.24       51.05     11.60 o 
  10   4   4       23.04       28.50      7.98 o 
  11   4   4        4.79        8.69      9.38 o 
  12   4   4       66.78       64.71     10.30 o 
 -14   5   4       85.52       98.37      9.60 o 
 -13   5   4       31.34       30.61      9.80 o 
 -12   5   4       25.95       28.88      5.49 o 
 -11   5   4       87.09       78.41      6.70 o 
 -10   5   4       36.56       26.40      4.72 o 
  -9   5   4       48.94       42.82      4.72 o 
  -8   5   4       36.48       42.88      4.05 o 
  -7   5   4        4.81        3.63      2.63 o 
  -6   5   4        1.33        1.51      1.99 o 
  -5   5   4        1.17        0.35      1.81 o 
  -4   5   4       38.90       32.38      2.94 o 
  -3   5   4      186.51      212.74      4.79 o 
  -2   5   4      966.87     1054.23     24.31 o 
  -1   5   4     1533.91     1468.29     26.90 o 
   0   5   4       41.95       42.60      2.61 o 
   1   5   4       10.84       12.45      1.89 o 
   2   5   4      393.90      406.93      5.81 o 
   3   5   4      207.35      219.25      5.69 o 
   4   5   4        2.56        2.15      2.51 o 
   5   5   4      613.43      533.98     10.61 o 
   6   5   4      195.82      210.18      7.48 o 
   7   5   4        1.28       -2.42      3.22 o 
   8   5   4      636.96      577.60     12.29 o 
   9   5   4       81.10      111.32     14.42 o 
  10   5   4       23.93       16.71      7.43 o 
  11   5   4       15.87       14.23     14.72 o 
 -14   6   4       59.57       66.34     14.15 o 
 -13   6   4        3.47       -4.36      4.72 o 
 -12   6   4      114.18      135.93      8.08 o 
 -11   6   4      242.63      237.09     10.30 o 
 -10   6   4       33.70       27.21      4.95 o 
  -9   6   4       29.96       23.99      4.04 o 
  -8   6   4      684.83      649.50     14.89 o 
  -7   6   4       41.74       54.72      4.30 o 
  -6   6   4      617.66      553.81     13.76 o 
  -5   6   4      351.03      347.27      9.24 o 
  -4   6   4       17.94       17.88      2.46 o 
  -3   6   4      926.51      882.77     22.97 o 
  -2   6   4      833.84      816.20     15.58 o 
  -1   6   4       10.25       11.43      2.17 o 
   0   6   4     1306.59     1259.02     25.43 o 
   1   6   4      178.35      167.11      4.19 o 
   2   6   4       14.64       15.63      2.30 o 
   3   6   4      355.43      341.87      9.48 o 
   4   6   4       70.58       52.20      3.94 o 
   5   6   4       75.90       86.63      5.56 o 
   6   6   4       70.31       67.90      5.43 o 
   7   6   4      163.03      167.12      7.19 o 
   8   6   4       14.50       15.45      4.48 o 
   9   6   4      179.22      182.81     11.64 o 
  10   6   4       84.36       91.86     13.67 o 
  11   6   4        1.25        7.32      7.48 o 
 -13   7   4      172.62      166.15      9.54 o 
 -12   7   4      181.19      175.76     10.11 o 
 -11   7   4      277.30      262.07      9.74 o 
 -10   7   4      434.42      416.01     10.07 o 
  -9   7   4      339.17      336.27      8.77 o 
  -8   7   4     1649.93     1588.21     41.15 o 
  -7   7   4     1426.76     1349.81     29.74 o 
  -6   7   4      835.61      831.69     18.42 o 
  -5   7   4      760.10      737.13     22.49 o 
  -4   7   4     2935.67     2864.93     61.10 o 
  -3   7   4       21.62       25.64      2.69 o 
  -2   7   4      149.84      139.46      4.12 o 
  -1   7   4     1898.60     1914.62     39.13 o 
   0   7   4       45.08       62.87      3.23 o 
   1   7   4      574.25      538.14      7.19 o 
   2   7   4      445.80      434.50      9.87 o 
   3   7   4       12.75       15.17      2.93 o 
   4   7   4      701.85      710.52     20.41 o 
   5   7   4       72.09       69.03      5.51 o 
   6   7   4      105.33      102.33      6.03 o 
   7   7   4      248.71      259.99      8.66 o 
   8   7   4       60.16       72.56      6.07 o 
   9   7   4       38.37       39.29     10.73 o 
  10   7   4      422.85      438.91     17.68 o 
  11   7   4      156.56      137.04     12.39 o 
 -13   8   4        9.56        4.35      5.45 o 
 -12   8   4      101.23      102.30     13.57 o 
 -11   8   4       43.54       29.71      4.92 o 
 -10   8   4      128.52      130.11      6.64 o 
  -9   8   4      691.31      636.45     13.77 o 
  -8   8   4      618.93      610.82     12.07 o 
  -7   8   4       98.83      105.09      6.73 o 
  -6   8   4       62.45       65.43      3.93 o 
  -5   8   4       23.23       24.13      2.93 o 
  -4   8   4       73.99       75.72      3.79 o 
  -3   8   4       14.13        4.93      2.18 o 
  -2   8   4      265.93      259.58      6.85 o 
  -1   8   4        2.66        0.40      1.91 o 
   0   8   4        0.34       -1.80      1.80 o 
   1   8   4      179.10      183.73      4.82 o 
   2   8   4      270.13      264.54      7.28 o 
   3   8   4       58.84       69.81      4.31 o 
   4   8   4     1124.70     1160.72     22.41 o 
   5   8   4      483.10      462.41     10.34 o 
   6   8   4        8.31        6.31      3.63 o 
   7   8   4     1128.27     1127.79     36.30 o 
   8   8   4      142.09      138.15      7.34 o 
   9   8   4       40.92       62.94      8.74 o 
  10   8   4      159.15      163.60     17.62 o 
  11   8   4        7.17        2.67     10.96 o 
 -13   9   4        0.00       18.04     10.93 o 
 -12   9   4       13.11       -4.59      5.64 o 
 -11   9   4        2.90       -0.26      4.33 o 
 -10   9   4       23.85       17.77      4.88 o 
  -9   9   4        1.42        0.90      3.68 o 
  -8   9   4        2.86       -0.14      3.43 o 
  -7   9   4        4.23       -1.00      3.51 o 
  -6   9   4        7.00        6.44      3.09 o 
  -5   9   4      177.52      184.02      5.94 o 
  -4   9   4      317.20      310.65      8.81 o 
  -3   9   4        6.55        7.54      2.61 o 
  -2   9   4        1.49        1.01      2.33 o 
  -1   9   4        1.12       -2.11      2.41 o 
   0   9   4        1.70       -1.21      2.26 o 
   1   9   4      159.18      170.80      5.48 o 
   2   9   4      308.29      322.02      7.20 o 
   3   9   4       49.40       54.30      4.77 o 
   4   9   4        0.68       -2.29      3.21 o 
   5   9   4        0.11       -1.99      3.39 o 
   6   9   4       39.11       46.33      6.09 o 
   7   9   4       34.99       32.28      6.34 o 
   8   9   4        0.29       -7.61      7.61 o 
   9   9   4        2.05        7.59     10.18 o 
  10   9   4        3.98        8.13     10.75 o 
 -12  10   4        3.28        3.61      6.26 o 
 -11  10   4       72.43       78.18      8.95 o 
 -10  10   4       37.68       35.26      7.23 o 
  -9  10   4       62.89       63.19      7.46 o 
  -8  10   4       32.62       29.57      7.34 o 
  -7  10   4       46.38       40.75      5.22 o 
  -6  10   4       22.95       21.09      3.62 o 
  -5  10   4       75.92       79.38      4.90 o 
  -4  10   4        9.50        8.48      2.97 o 
  -3  10   4      133.25      136.46      7.32 o 
  -2  10   4      245.47      255.29      7.87 o 
  -1  10   4      150.68      146.08      6.27 o 
   0  10   4       21.59       19.16      3.55 o 
   1  10   4        3.32       -1.78      3.05 o 
   2  10   4      497.08      480.78     13.71 o 
   3  10   4       69.73       76.60      5.87 o 
   4  10   4      367.72      347.17      9.98 o 
   5  10   4        1.72       -3.76      3.76 o 
   6  10   4       20.77       17.79      5.17 o 
   7  10   4       80.72       85.34     10.78 o 
   8  10   4        7.30       -6.01      6.64 o 
 -11  11   4       20.03       13.19      7.07 o 
 -10  11   4       48.40       48.74      7.21 o 
  -9  11   4      241.51      224.57     10.82 o 
  -8  11   4      416.84      409.47     16.22 o 
  -7  11   4        0.85       -1.43      4.44 o 
  -6  11   4      494.80      485.21     11.52 o 
  -5  11   4       44.83       39.22      4.68 o 
  -4  11   4       79.04       86.01      5.81 o 
  -3  11   4      866.92      840.41     19.68 o 
  -2  11   4        5.43        5.31      4.11 o 
  -1  11   4       24.81       20.42      3.94 o 
   0  11   4      473.87      445.59     10.24 o 
   1  11   4        2.06        3.55      3.27 o 
   2  11   4        6.81        5.63      5.46 o 
   3  11   4      264.96      248.30     10.00 o 
   4  11   4       18.50       12.03      4.79 o 
   5  11   4        3.10       -1.53      4.48 o 
   6  11   4       27.41       21.20      7.38 o 
   7  11   4        2.21       -4.64      6.50 o 
   8  11   4        0.29       -5.88      9.83 o 
 -11  12   4      182.77      206.62     11.66 o 
 -10  12   4      352.16      361.66     14.24 o 
  -9  12   4      602.49      612.30     29.96 o 
  -8  12   4       13.89       23.89      8.24 o 
  -7  12   4      202.37      191.28     11.60 o 
  -6  12   4      359.06      355.24     13.28 o 
  -5  12   4      795.42      811.18     21.81 o 
  -4  12   4       90.17       90.07      6.30 o 
  -3  12   4     1097.89     1099.06     39.61 o 
  -2  12   4      224.76      224.58      8.11 o 
  -1  12   4        3.98        4.36      3.50 o 
   0  12   4     1218.31     1200.45     22.64 o 
   1  12   4        2.40       -3.27      3.27 o 
   2  12   4        3.58        0.22      6.24 o 
   3  12   4      771.94      786.35     38.70 o 
   4  12   4        5.60       -0.80      4.32 o 
   5  12   4      205.66      222.28     10.36 o 
   6  12   4        0.83       -7.26      8.04 o 
   7  12   4      233.16      232.88     14.08 o 
   8  12   4        9.46        8.29      7.95 o 
 -10  13   4      222.06      240.19     12.50 o 
  -9  13   4        6.61        8.94     10.48 o 
  -8  13   4        3.80       -6.02      6.02 o 
  -7  13   4       35.02       34.54      7.22 o 
  -6  13   4       76.48       80.10      8.90 o 
  -5  13   4        8.92        6.85      4.10 o 
  -4  13   4      590.10      611.83     24.74 o 
  -3  13   4      136.26      137.56      7.07 o 
  -2  13   4      258.16      232.62      8.63 o 
  -1  13   4      393.83      393.94     13.05 o 
   0  13   4       31.32       30.65      4.86 o 
   1  13   4      216.27      199.90      8.17 o 
   2  13   4      944.95      929.03     79.85 o 
   3  13   4       29.73       26.12      6.80 o 
   4  13   4       47.70       56.37     15.56 o 
   5  13   4      100.70      128.69      9.23 o 
   6  13   4      203.55      189.89     13.35 o 
   7  13   4        5.94       -6.90      7.69 o 
   8  13   4      419.60      482.43     19.77 o 
  -9  14   4       65.13       54.42      9.65 o 
  -8  14   4       11.93        6.08      7.03 o 
  -7  14   4       18.16       13.87     14.21 o 
  -6  14   4       17.45       13.47      5.53 o 
  -5  14   4      111.69      125.99      7.60 o 
  -4  14   4       37.12       24.58      6.51 o 
  -3  14   4        4.81        0.87      3.97 o 
  -2  14   4       12.76        8.53      4.23 o 
  -1  14   4      118.16      119.01      7.22 o 
   0  14   4        0.18       -3.76      3.76 o 
   1  14   4      273.06      248.45      9.44 o 
   2  14   4       23.97       14.63      5.68 o 
   3  14   4      164.29      171.59     10.07 o 
   4  14   4       71.53       72.12      8.52 o 
   5  14   4       72.86       71.05      8.35 o 
   6  14   4       33.45       39.90      9.18 o 
   7  14   4      148.63      151.54     14.20 o 
  -8  15   4      112.91      112.85     11.81 o 
  -7  15   4       35.89       32.20      8.16 o 
  -6  15   4       14.92       13.92      6.07 o 
  -5  15   4       56.76       62.56      6.79 o 
  -4  15   4       39.39       39.82      6.06 o 
  -3  15   4        6.81       -0.98      4.28 o 
  -2  15   4        8.63        4.81      8.74 o 
  -1  15   4      635.97      626.16     18.27 o 
   0  15   4      178.43      186.45     13.30 o 
   1  15   4       30.36       24.87      6.33 o 
   2  15   4       15.18       20.55      6.29 o 
   3  15   4        6.72       -5.26      5.26 o 
   4  15   4      144.62      137.42     10.83 o 
   5  15   4        7.67        3.68      6.65 o 
   6  15   4        1.51        4.59      7.79 o 
  -7  16   4        6.14       -4.17      7.62 o 
  -6  16   4       59.78       70.70      8.31 o 
  -5  16   4        8.54        0.03      4.99 o 
  -4  16   4       12.57        4.19      5.02 o 
  -3  16   4        0.02       -3.73      6.16 o 
  -2  16   4      133.49      128.04      7.87 o 
  -1  16   4      207.58      213.80      9.37 o 
   0  16   4        9.76       -0.96      4.95 o 
   1  16   4        4.00       -5.64      5.64 o 
   2  16   4      227.66      213.30     11.75 o 
   3  16   4      241.21      196.44     14.80 o 
   4  16   4       86.33       65.63      9.55 o 
   5  16   4      105.89      134.35     25.31 o 
  -5  17   4       49.85       55.35      7.48 o 
  -4  17   4      187.36      185.38      9.57 o 
  -3  17   4       27.22       11.95      5.45 o 
  -2  17   4        0.10       -4.97      4.97 o 
  -1  17   4      234.26      226.25     10.04 o 
   0  17   4       17.47       10.00      5.83 o 
   1  17   4        2.55       -5.54      5.54 o 
   2  17   4       64.75       48.71      8.42 o 
   3  17   4        0.65       -5.43     12.49 o 
 -14   1   5      182.51      187.06      9.72 o 
 -13   1   5       27.75       19.94      5.38 o 
 -12   1   5       45.30       39.44      5.60 o 
 -11   1   5      471.15      472.32     16.88 o 
 -10   1   5      104.67      100.56      6.58 o 
  -9   1   5      260.34      253.44      8.46 o 
  -8   1   5      337.54      336.85      9.04 o 
  -7   1   5        0.19       -2.70      2.70 o 
  -6   1   5       46.55       52.33      3.15 o 
  -5   1   5       74.83       74.07      3.33 o 
  -4   1   5      527.28      485.60      8.92 o 
  -3   1   5     1918.80     2004.18     27.80 o 
  -2   1   5     1337.57     1434.85     11.06 o 
  -1   1   5      285.44      329.43      4.71 o 
   0   1   5     3818.31     3773.87     49.95 o 
   1   1   5        7.38       15.25      3.16 o 
   2   1   5        0.03       -1.24      2.54 o 
   3   1   5      197.49      195.32      6.79 o 
   4   1   5      206.09      219.62      7.32 o 
   5   1   5        0.27       -1.37      2.98 o 
   6   1   5      489.80      483.49     11.15 o 
   7   1   5        0.59       -3.35      3.35 o 
   8   1   5      180.52      172.13      7.86 o 
   9   1   5      207.32      193.23      8.44 o 
  10   1   5       38.03       51.06      9.55 o 
  11   1   5       23.59       26.96      8.47 o 
 -14   2   5       32.16       23.89      6.05 o 
 -13   2   5       52.95       77.67      7.29 o 
 -12   2   5       10.35        9.37      4.57 o 
 -11   2   5      160.77      153.75      7.84 o 
 -10   2   5       54.45       64.72      5.79 o 
  -9   2   5      229.15      216.13      7.93 o 
  -8   2   5      132.27      110.12      6.02 o 
  -7   2   5      366.82      332.77     12.39 o 
  -6   2   5       61.98       59.96      3.32 o 
  -5   2   5      261.07      217.06      4.96 o 
  -4   2   5      187.55      182.46      4.47 o 
  -3   2   5      178.09      197.09      4.52 o 
  -2   2   5      194.57      172.13      4.09 o 
  -1   2   5       11.95        5.69      2.81 o 
   0   2   5       17.98       13.84      3.11 o 
   1   2   5      736.77      695.40     11.05 o 
   2   2   5      105.20       93.48      5.14 o 
   3   2   5       55.48       84.74      5.22 o 
   4   2   5      219.56      200.39      7.07 o 
   5   2   5      509.46      483.50     11.31 o 
   6   2   5       14.45        6.99      3.42 o 
   7   2   5       30.44       31.55      4.62 o 
   8   2   5       35.05       32.37      5.10 o 
   9   2   5        7.69        9.73      4.66 o 
  10   2   5       86.59       95.60     10.85 o 
  11   2   5       80.92       72.27     10.98 o 
 -14   3   5       32.34       35.91      6.73 o 
 -13   3   5      206.41      201.48      9.33 o 
 -12   3   5      129.54      132.10      7.90 o 
 -11   3   5       75.91       83.33      6.72 o 
 -10   3   5      130.72      121.89      6.99 o 
  -9   3   5       16.29       15.01      4.04 o 
  -8   3   5      574.18      530.45     11.24 o 
  -7   3   5     1130.62     1049.44     29.66 o 
  -6   3   5       69.61       90.17      3.76 o 
  -5   3   5       21.18       18.67      2.46 o 
  -4   3   5       76.38       57.05      3.17 o 
  -3   3   5     1687.48     1615.54     24.91 o 
  -2   3   5        6.78       10.18      2.05 o 
  -1   3   5      100.20       82.70      3.68 o 
   0   3   5     3416.64     3470.20     37.34 o 
   1   3   5        1.84       -2.27      2.27 o 
   2   3   5      306.08      296.24      7.79 o 
   3   3   5      521.07      469.33      9.90 o 
   4   3   5      192.77      167.99      7.12 o 
   5   3   5      245.25      233.17      7.69 o 
   6   3   5      881.96      830.74     21.49 o 
   7   3   5       38.56       40.19      5.18 o 
   8   3   5       15.96        9.63      4.35 o 
   9   3   5      131.00      133.91      9.40 o 
  10   3   5        3.72        1.50      7.44 o 
  11   3   5        0.21       -6.23      6.23 o 
 -14   4   5       64.97       83.57      9.34 o 
 -13   4   5       69.90       79.07      7.57 o 
 -12   4   5       52.47       54.85      6.32 o 
 -11   4   5      260.03      259.31      9.67 o 
 -10   4   5        5.75        3.73      3.79 o 
  -9   4   5     1461.84     1367.74     18.46 o 
  -8   4   5     2279.90     2147.03     28.22 o 
  -7   4   5        6.70        5.44      3.21 o 
  -6   4   5      418.04      417.50      9.77 o 
  -5   4   5      858.49      815.35     19.94 o 
  -4   4   5       92.73       88.20      3.34 o 
  -3   4   5      545.63      565.89      6.72 o 
  -2   4   5     2035.82     1974.04     24.32 o 
  -1   4   5      159.25      163.19      5.12 o 
   0   4   5      104.40      106.86      4.24 o 
   1   4   5     1078.77     1037.45     13.52 o 
   2   4   5        1.27        1.01      2.81 o 
   3   4   5       33.35       28.66      3.89 o 
   4   4   5      169.79      157.93      6.61 o 
   5   4   5      512.73      495.52     10.96 o 
   6   4   5      174.17      162.77      7.07 o 
   7   4   5       48.49       67.64      6.10 o 
   8   4   5      424.99      438.10     13.80 o 
   9   4   5       86.33       89.69      8.23 o 
  10   4   5       21.35       23.90      7.94 o 
  11   4   5       86.87      120.25     13.00 o 
 -13   5   5        1.29       -4.51      4.70 o 
 -12   5   5       93.61      126.75      7.95 o 
 -11   5   5      193.14      166.10      8.35 o 
 -10   5   5      300.26      299.21      9.68 o 
  -9   5   5      214.12      220.86      8.29 o 
  -8   5   5      524.81      491.45     16.50 o 
  -7   5   5      542.81      547.60     15.51 o 
  -6   5   5     1647.46     1593.75     31.29 o 
  -5   5   5      256.02      224.37      4.94 o 
  -4   5   5        4.18       10.08      3.51 o 
  -3   5   5      410.37      382.23      6.89 o 
  -2   5   5      207.97      203.92      7.38 o 
  -1   5   5      184.97      193.06      4.71 o 
   0   5   5       12.74       22.41      2.83 o 
   1   5   5       80.22       74.67      4.82 o 
   2   5   5       17.52       13.04      3.32 o 
   3   5   5      626.38      658.62     11.76 o 
   4   5   5       88.40       97.84      5.89 o 
   5   5   5       67.79       71.14      5.70 o 
   6   5   5       10.71        9.96      3.76 o 
   7   5   5      155.78      147.37      7.19 o 
   8   5   5      440.29      432.58     11.57 o 
   9   5   5      146.57      154.61     10.47 o 
  10   5   5       12.64       -2.57      6.10 o 
 -13   6   5       32.31       24.55      5.94 o 
 -12   6   5      192.59      182.15      8.83 o 
 -11   6   5       94.99      115.75      7.75 o 
 -10   6   5       32.86       38.29      5.40 o 
  -9   6   5       87.54       90.08      6.61 o 
  -8   6   5       21.71       23.40      3.75 o 
  -7   6   5      439.62      430.14     14.69 o 
  -6   6   5        0.19       -2.02      2.02 o 
  -5   6   5       18.90       18.75      2.65 o 
  -4   6   5      170.88      173.41      4.53 o 
  -3   6   5      451.06      475.58     11.76 o 
  -2   6   5        6.90        5.67      2.16 o 
  -1   6   5       91.38      101.25      3.74 o 
   0   6   5       14.04       11.78      2.61 o 
   1   6   5        5.25        9.89      2.59 o 
   2   6   5       64.45       70.61      5.18 o 
   3   6   5      106.76      104.57      5.65 o 
   4   6   5       62.25       82.63      5.81 o 
   5   6   5      161.68      140.57      6.60 o 
   6   6   5        4.00        3.94      3.72 o 
   7   6   5       57.90       65.36      6.09 o 
   8   6   5       34.75       39.28      5.56 o 
   9   6   5        0.01       -0.01      4.85 o 
  10   6   5       47.32       39.10      8.86 o 
 -13   7   5        5.37        0.84      5.33 o 
 -12   7   5        3.93       -3.02      4.83 o 
 -11   7   5       36.89       39.53      5.57 o 
 -10   7   5        0.02        6.20      4.19 o 
  -9   7   5       45.34       42.48      4.69 o 
  -8   7   5      677.70      669.43     11.62 o 
  -7   7   5      867.13      834.87     14.94 o 
  -6   7   5      278.06      261.61      5.81 o 
  -5   7   5       15.63       10.28      2.52 o 
  -4   7   5       49.53       51.82      4.24 o 
  -3   7   5        5.61        7.14      2.69 o 
  -2   7   5      328.92      310.12      6.98 o 
  -1   7   5      279.31      269.69      5.69 o 
   0   7   5      130.86      144.10      5.10 o 
   1   7   5      231.84      207.86      6.00 o 
   2   7   5        4.03        1.35      3.07 o 
   3   7   5       93.78       99.75      6.03 o 
   4   7   5      583.89      548.66     18.35 o 
   5   7   5       44.62       48.39      5.18 o 
   6   7   5      234.22      230.98      8.50 o 
   7   7   5       33.99       36.02      5.42 o 
   8   7   5        0.08       -4.42      7.21 o 
   9   7   5       27.36       43.40      7.15 o 
  10   7   5       14.64       17.43      8.19 o 
 -13   8   5       71.82       71.53     10.61 o 
 -12   8   5       26.68        8.17      5.67 o 
 -11   8   5      207.48      216.09      9.28 o 
 -10   8   5        9.74       -1.34      3.73 o 
  -9   8   5      418.92      418.14     11.84 o 
  -8   8   5      614.00      601.22     12.01 o 
  -7   8   5       22.63       17.35      4.05 o 
  -6   8   5       49.33       55.33      4.14 o 
  -5   8   5       54.80       58.24      3.92 o 
  -4   8   5       34.07       33.44      3.33 o 
  -3   8   5      218.14      232.98      5.74 o 
  -2   8   5      645.41      632.98     20.07 o 
  -1   8   5        1.38       -2.05      2.05 o 
   0   8   5      552.83      561.57     15.06 o 
   1   8   5      768.76      773.34     13.03 o 
   2   8   5       14.78       22.27      3.96 o 
   3   8   5      269.20      234.16      7.80 o 
   4   8   5      378.72      371.35     12.78 o 
   5   8   5       51.71       53.29      5.33 o 
   6   8   5        8.53        7.14      4.27 o 
   7   8   5      121.90      136.54      7.54 o 
   8   8   5      127.54      121.80      9.17 o 
   9   8   5        0.11       -1.38     15.94 o 
  10   8   5       90.91       93.84     17.11 o 
 -12   9   5       53.15       62.50      8.51 o 
 -11   9   5       87.27      100.45      8.09 o 
 -10   9   5      173.24      161.22      8.48 o 
  -9   9   5       30.70       21.91      5.89 o 
  -8   9   5      249.18      252.48      9.07 o 
  -7   9   5        2.37       -1.06      3.58 o 
  -6   9   5      792.94      754.98     15.49 o 
  -5   9   5     1202.65     1200.63     32.21 o 
  -4   9   5       55.74       63.22      4.54 o 
  -3   9   5      753.09      755.44     20.15 o 
  -2   9   5      194.04      193.20      5.99 o 
  -1   9   5      290.78      282.16      9.07 o 
   0   9   5      813.56      795.95     17.52 o 
   1   9   5        0.04       -2.87      2.95 o 
   2   9   5       27.94       18.68      4.75 o 
   3   9   5     1307.20     1265.98     30.59 o 
   4   9   5       42.16       49.63      6.54 o 
   5   9   5      124.95      117.09      7.75 o 
   6   9   5       22.10       25.14      5.85 o 
   7   9   5       68.63       81.71      8.17 o 
   8   9   5       37.02       41.02      7.11 o 
   9   9   5      336.61      383.71     27.14 o 
 -12  10   5       61.74       58.38     15.70 o 
 -11  10   5      103.59      112.32      9.81 o 
 -10  10   5      330.25      351.49     13.69 o 
  -9  10   5       43.85       57.74      6.22 o 
  -8  10   5       13.01       19.67      5.09 o 
  -7  10   5      225.88      248.48     14.23 o 
  -6  10   5      213.58      221.18     12.79 o 
  -5  10   5      471.51      450.64     19.44 o 
  -4  10   5      435.19      424.70     12.71 o 
  -3  10   5       84.67       85.47      5.06 o 
  -2  10   5      199.37      203.96      6.47 o 
  -1  10   5      191.76      204.12     11.88 o 
   0  10   5      180.27      180.45      8.88 o 
   1  10   5      261.44      259.98      8.39 o 
   2  10   5      571.61      573.37     16.48 o 
   3  10   5        0.37       -0.75      4.22 o 
   4  10   5      215.01      243.01     10.46 o 
   5  10   5       84.23       86.22      8.48 o 
   6  10   5       63.36       67.80      7.37 o 
   7  10   5      143.33      140.07      9.58 o 
   8  10   5      344.59      392.03     14.59 o 
 -11  11   5       43.16       42.05      8.39 o 
 -10  11   5       14.36       11.62      6.16 o 
  -9  11   5      274.02      260.84     13.50 o 
  -8  11   5       14.08        4.95      5.44 o 
  -7  11   5       11.58        9.93      5.97 o 
  -6  11   5      125.31      119.38      7.76 o 
  -5  11   5      116.33      118.78      6.61 o 
  -4  11   5      193.22      197.65     12.22 o 
  -3  11   5       21.70       21.28      4.46 o 
  -2  11   5        8.46        5.01      3.71 o 
  -1  11   5      230.94      211.29     14.64 o 
   0  11   5      459.31      443.35     19.88 o 
   1  11   5        0.88       -4.02      4.02 o 
   2  11   5       41.34       47.65      6.26 o 
   3  11   5      155.88      159.91     11.55 o 
   4  11   5      111.53      127.07     11.05 o 
   5  11   5        4.26       -8.78      8.78 o 
   6  11   5      101.25      119.43     11.82 o 
   7  11   5      142.10      148.46     12.83 o 
   8  11   5       29.24       26.03      9.21 o 
 -10  12   5        0.14       -0.94      6.25 o 
  -9  12   5        3.52       -6.17      8.80 o 
  -8  12   5        6.11        2.35      7.40 o 
  -7  12   5        0.45        0.48      5.90 o 
  -6  12   5      105.69      109.35      9.28 o 
  -5  12   5       61.22       75.23      6.23 o 
  -4  12   5        8.23        1.77      3.88 o 
  -3  12   5       59.44       77.21      6.10 o 
  -2  12   5       36.70       37.50      4.81 o 
  -1  12   5      401.28      379.40     26.55 o 
   0  12   5      149.65      158.47      8.80 o 
   1  12   5        8.79        3.39      4.76 o 
   2  12   5      230.59      234.55     12.99 o 
   3  12   5       43.69       33.69      7.87 o 
   4  12   5        2.63       -1.15     12.47 o 
   5  12   5      203.44      197.75     12.95 o 
   6  12   5       36.76       36.03      8.34 o 
   7  12   5       29.76       24.79     18.75 o 
 -10  13   5      157.92      160.82     14.33 o 
  -9  13   5        3.85       -1.20      5.92 o 
  -8  13   5       60.35       61.07     14.84 o 
  -7  13   5       42.23       54.89      8.51 o 
  -6  13   5       17.92       10.96      5.20 o 
  -5  13   5       38.21       41.55      5.67 o 
  -4  13   5       59.27       54.59      5.82 o 
  -3  13   5       98.95       99.43      7.19 o 
  -2  13   5       47.32       48.23      6.69 o 
  -1  13   5      144.90      139.98     11.32 o 
   0  13   5       28.31       19.97      5.78 o 
   1  13   5      118.50      127.85      9.08 o 
   2  13   5       29.47       27.35      6.22 o 
   3  13   5        3.09       10.13      7.24 o 
   4  13   5        2.49       -4.46      7.58 o 
   5  13   5       11.51        6.11      7.44 o 
   6  13   5        5.98       -6.25      7.10 o 
  -8  14   5        1.05       -5.06      7.04 o 
  -7  14   5       17.37       16.61      7.24 o 
  -6  14   5       13.82       15.48      5.80 o 
  -5  14   5       93.99       96.93      7.57 o 
  -4  14   5      123.08      136.74      7.54 o 
  -3  14   5       82.08       81.87      6.96 o 
  -2  14   5       79.67       97.43      8.50 o 
  -1  14   5      169.71      162.85      9.68 o 
   0  14   5       10.02        7.48      6.04 o 
   1  14   5      328.39      351.79     37.73 o 
   2  14   5       49.69       44.64      7.58 o 
   3  14   5       63.84       58.05      9.74 o 
   4  14   5       75.41       92.69     11.20 o 
   5  14   5       28.65       29.55      9.46 o 
   6  14   5       42.74       53.27     10.52 o 
  -7  15   5       12.16       12.12      7.29 o 
  -6  15   5        7.86       14.37      7.82 o 
  -5  15   5      151.48      162.35      8.90 o 
  -4  15   5      184.53      192.63     14.11 o 
  -3  15   5       32.75       38.30      5.94 o 
  -2  15   5       60.62       75.68      8.47 o 
  -1  15   5       34.53       35.22      7.07 o 
   0  15   5      279.49      277.77     12.73 o 
   1  15   5       19.48       13.07      6.73 o 
   2  15   5       82.03       95.45     11.54 o 
   3  15   5       56.90       59.00     10.97 o 
   4  15   5       14.28       21.91      9.55 o 
  -6  16   5        3.65       -7.08      7.08 o 
  -5  16   5      355.66      379.68     14.63 o 
  -4  16   5       35.26       36.04      6.74 o 
  -3  16   5       18.94        0.88      6.37 o 
  -2  16   5       15.25       11.09     11.47 o 
  -1  16   5       83.86       88.69      9.82 o 
   0  16   5       54.34       42.22      9.52 o 
   1  16   5       51.09       58.38     12.78 o 
   2  16   5       42.49       45.99      8.17 o 
  -3  17   5      190.44      188.99     15.73 o 
  -2  17   5       53.02       54.02      8.55 o 
  -1  17   5       28.42       30.51      9.83 o 
   0  17   5       88.11      154.89     20.26 o 
 -13   0   6      229.00      231.13     14.63 o 
 -12   0   6       79.82       87.17     10.52 o 
 -11   0   6        0.00       -4.03      5.77 o 
 -10   0   6      339.87      317.48     14.11 o 
  -9   0   6       85.76       92.21      9.01 o 
  -8   0   6      633.50      632.84     47.05 o 
  -7   0   6     3609.75     3245.84    114.25 o 
  -6   0   6      885.37      906.23     18.97 o 
  -5   0   6     1385.04     1379.30     17.13 o 
  -4   0   6      469.38      450.25      9.90 o 
  -3   0   6      192.49      184.20      8.89 o 
  -2   0   6     2324.53     2185.13     83.60 o 
  -1   0   6      169.62      155.48     10.24 o 
   0   0   6      443.55      421.49     13.34 o 
   1   0   6      587.98      546.03     30.71 o 
   2   0   6      812.42      761.97     18.22 o 
   3   0   6       26.65       20.80      5.93 o 
   4   0   6     1354.56     1321.49     25.21 o 
   5   0   6     1013.43      973.71     22.75 o 
   6   0   6      943.15      911.16     53.37 o 
   7   0   6      292.90      270.35     13.91 o 
   8   0   6        0.12        0.44     12.23 o 
   9   0   6      513.39      511.09     19.21 o 
  10   0   6      173.54      143.19     19.81 o 
 -13   1   6       66.42       83.75      8.83 o 
 -12   1   6        2.89       -4.41      4.41 o 
 -11   1   6       94.96      110.96      7.53 o 
 -10   1   6      298.91      286.66      9.66 o 
  -9   1   6       71.61       89.69      6.36 o 
  -8   1   6        7.75        7.26      3.67 o 
  -7   1   6      963.15      924.36     35.97 o 
  -6   1   6      714.71      677.28     12.99 o 
  -5   1   6       11.14       13.35      2.46 o 
  -4   1   6      174.28      169.38      4.68 o 
  -3   1   6      106.61       95.62      5.61 o 
  -2   1   6     1738.52     1627.87     17.07 o 
  -1   1   6      168.10      155.64      6.02 o 
   0   1   6      173.44      167.99      6.55 o 
   1   1   6     1019.81      945.65     13.99 o 
   2   1   6       52.38       47.30      4.69 o 
   3   1   6      115.01      102.81      6.21 o 
   4   1   6      513.56      514.81     11.55 o 
   5   1   6       99.96       92.95      6.61 o 
   6   1   6       68.47       77.96      6.36 o 
   7   1   6       41.71       53.53      5.77 o 
   8   1   6       32.66       24.60      5.43 o 
   9   1   6       16.33       13.74      5.23 o 
  10   1   6       63.91       70.60     11.15 o 
 -13   2   6       35.25       37.52      6.41 o 
 -12   2   6       49.53       73.07      7.19 o 
 -11   2   6       25.87       18.18      4.92 o 
 -10   2   6       20.55       15.02      4.57 o 
  -9   2   6       74.69       71.67      5.88 o 
  -8   2   6       39.06       48.78      5.15 o 
  -7   2   6       24.15       22.70      4.05 o 
  -6   2   6       98.41      115.34      5.92 o 
  -5   2   6       49.93       54.88      3.61 o 
  -4   2   6      201.47      194.33      5.09 o 
  -3   2   6       74.85       79.72      6.55 o 
  -2   2   6      108.99      112.35      5.45 o 
  -1   2   6      159.95      158.57      6.15 o 
   0   2   6       72.67       84.48      5.48 o 
   1   2   6        0.10       -0.03      2.84 o 
   2   2   6       13.35        8.22      3.40 o 
   3   2   6        3.37        2.55      3.71 o 
   4   2   6       16.80        9.92      3.84 o 
   5   2   6        0.46        0.15      3.33 o 
   6   2   6       10.03        1.84      4.24 o 
   7   2   6       22.53       16.78      5.54 o 
   8   2   6        0.76       -4.26      4.26 o 
   9   2   6       26.87       30.85      6.03 o 
  10   2   6       20.56       24.63      8.03 o 
 -13   3   6       96.43      116.51      8.73 o 
 -12   3   6       47.40       50.68      6.49 o 
 -11   3   6        0.26       -3.99      3.99 o 
 -10   3   6       12.29       13.03      4.78 o 
  -9   3   6       36.34       38.80      5.86 o 
  -8   3   6      262.17      251.84      8.52 o 
  -7   3   6      115.85      110.29      6.10 o 
  -6   3   6      713.56      688.81     14.99 o 
  -5   3   6      232.02      229.24      5.58 o 
  -4   3   6      391.13      372.56      6.69 o 
  -3   3   6      206.06      211.24      6.45 o 
  -2   3   6        4.87       -0.73      2.67 o 
  -1   3   6      216.55      235.31      7.30 o 
   0   3   6     1912.81     1844.35     21.62 o 
   1   3   6      404.00      397.59      9.44 o 
   2   3   6       48.42       53.04      5.02 o 
   3   3   6        0.31       -2.90      2.90 o 
   4   3   6      249.12      243.35      8.50 o 
   5   3   6        1.09       -2.45      3.12 o 
   6   3   6        9.82        9.98      4.10 o 
   7   3   6      235.00      239.05      9.30 o 
   8   3   6        2.53       -0.18      4.49 o 
   9   3   6        3.91       -1.55      4.67 o 
  10   3   6      128.91      117.31     18.01 o 
 -13   4   6        1.69       -0.72      5.05 o 
 -12   4   6       16.58       13.53      5.23 o 
 -11   4   6        6.91        1.94      4.45 o 
 -10   4   6       24.72       20.12      5.09 o 
  -9   4   6        6.02        4.15      4.05 o 
  -8   4   6       73.46       82.21      6.20 o 
  -7   4   6     1536.01     1413.82     36.41 o 
  -6   4   6       10.13       13.89      3.65 o 
  -5   4   6       67.21       79.93      4.02 o 
  -4   4   6      704.20      721.12     10.79 o 
  -3   4   6      294.69      272.00      6.59 o 
  -2   4   6       35.25       32.21      3.99 o 
  -1   4   6      293.78      277.35      7.89 o 
   0   4   6       88.30       89.81      5.47 o 
   1   4   6       98.65       92.98      5.77 o 
   2   4   6      276.70      264.05      8.50 o 
   3   4   6      609.20      620.66     12.37 o 
   4   4   6      138.15      145.02      6.95 o 
   5   4   6      223.32      204.80      8.15 o 
   6   4   6       12.88       11.61      4.25 o 
   7   4   6      133.21      136.97      7.83 o 
   8   4   6       97.57      102.27      7.89 o 
   9   4   6       12.96       -0.97      5.22 o 
  10   4   6       11.89        0.36     11.20 o 
 -13   5   6       62.03       74.67      8.12 o 
 -12   5   6       59.84       60.33      6.81 o 
 -11   5   6      141.60      144.89      8.13 o 
 -10   5   6       56.97       62.78      6.63 o 
  -9   5   6      169.81      167.56      7.83 o 
  -8   5   6      122.91      116.05      6.57 o 
  -7   5   6        0.57       -0.26      3.52 o 
  -6   5   6      145.04      137.64      5.50 o 
  -5   5   6        3.94        3.85      2.50 o 
  -4   5   6      244.45      245.74      7.06 o 
  -3   5   6      112.12      105.49      5.85 o 
  -2   5   6     1472.02     1407.24     32.53 o 
  -1   5   6      163.81      174.94      6.68 o 
   0   5   6      260.11      252.23      7.77 o 
   1   5   6     1994.80     1880.49     22.86 o 
   2   5   6        0.38        4.20      3.21 o 
   3   5   6      129.76      127.05      6.69 o 
   4   5   6     1369.40     1267.75     17.96 o 
   5   5   6       37.02       42.16      5.27 o 
   6   5   6      165.64      169.94      9.72 o 
   7   5   6      236.81      256.28      9.78 o 
   8   5   6        0.90        6.73      4.92 o 
   9   5   6        4.03       -4.74      4.74 o 
 -13   6   6       29.43       18.49      6.22 o 
 -12   6   6      269.11      305.34     11.36 o 
 -11   6   6        5.07        9.12      4.98 o 
 -10   6   6      471.71      489.65     15.75 o 
  -9   6   6      138.48      129.27      7.26 o 
  -8   6   6        3.67        3.51      3.54 o 
  -7   6   6      243.57      239.98      8.34 o 
  -6   6   6       32.00       32.33      3.49 o 
  -5   6   6       11.54        7.38      2.47 o 
  -4   6   6      247.69      234.72      8.55 o 
  -3   6   6      336.13      312.29      7.29 o 
  -2   6   6       50.53       46.14      4.52 o 
  -1   6   6      557.71      533.66     12.41 o 
   0   6   6       98.93       97.39      5.54 o 
   1   6   6       90.16       90.13      5.69 o 
   2   6   6      718.51      706.06     19.17 o 
   3   6   6      427.78      396.31     10.33 o 
   4   6   6       73.57       75.73      5.92 o 
   5   6   6      482.62      493.32     11.98 o 
   6   6   6      119.94      119.37      7.42 o 
   7   6   6       52.37       58.82      6.37 o 
   8   6   6      247.38      245.52     11.30 o 
   9   6   6       89.56      109.47      8.42 o 
 -12   7   6      131.82      157.27      9.72 o 
 -11   7   6       58.54       73.39      7.15 o 
 -10   7   6      119.68      136.60      7.81 o 
  -9   7   6       19.87       16.36      4.83 o 
  -8   7   6      803.74      841.59     17.76 o 
  -7   7   6      136.63      136.02      6.09 o 
  -6   7   6      210.45      201.13      7.94 o 
  -5   7   6      604.10      589.81      9.35 o 
  -4   7   6      423.10      417.72     14.97 o 
  -3   7   6      275.62      250.72      6.77 o 
  -2   7   6      255.28      240.99      9.41 o 
  -1   7   6      223.38      229.02      7.56 o 
   0   7   6        4.05        2.82      3.11 o 
   1   7   6      983.68      945.48     14.65 o 
   2   7   6      741.73      730.68     17.57 o 
   3   7   6      376.16      376.61     10.19 o 
   4   7   6      144.25      155.27      7.39 o 
   5   7   6       37.38       31.14      5.14 o 
   6   7   6       87.51       97.33      9.64 o 
   7   7   6      259.91      278.18     10.21 o 
   8   7   6        9.22       15.83      5.19 o 
   9   7   6       23.60       22.50      6.94 o 
 -12   8   6        5.53        7.43      6.96 o 
 -11   8   6        3.99       -0.60      5.93 o 
 -10   8   6      142.73      141.61      9.62 o 
  -9   8   6        2.02       -0.65      4.33 o 
  -8   8   6      189.13      202.49      7.53 o 
  -7   8   6      257.71      268.32      8.05 o 
  -6   8   6       10.11        9.79      3.11 o 
  -5   8   6        3.60        0.80      2.61 o 
  -4   8   6      698.54      647.38     17.99 o 
  -3   8   6      159.89      149.10      5.71 o 
  -2   8   6        8.04        0.08      2.88 o 
  -1   8   6      560.57      526.48     14.33 o 
   0   8   6      185.15      178.42      7.01 o 
   1   8   6       90.85       92.26      5.98 o 
   2   8   6      156.05      137.35      6.77 o 
   3   8   6      132.68      134.36      6.82 o 
   4   8   6       37.41       26.88      4.82 o 
   5   8   6        1.54       -2.30      4.60 o 
   6   8   6      204.13      226.84     10.73 o 
   7   8   6        1.15       -4.24      5.04 o 
   8   8   6      115.70      113.17     10.12 o 
 -11   9   6       42.62       50.71      8.23 o 
 -10   9   6        6.52        5.78      5.78 o 
  -9   9   6       91.60      105.48      7.70 o 
  -8   9   6       17.95       22.74      5.33 o 
  -7   9   6      208.50      190.63      8.06 o 
  -6   9   6       21.99       20.30      5.04 o 
  -5   9   6      208.13      219.95      7.90 o 
  -4   9   6       32.71       35.20      4.61 o 
  -3   9   6       28.87       23.34      4.40 o 
  -2   9   6        0.63        1.32      3.39 o 
  -1   9   6      505.62      470.90     22.67 o 
   0   9   6      225.41      216.18      9.42 o 
   1   9   6        0.24        1.87      4.29 o 
   2   9   6      214.11      228.36      9.88 o 
   3   9   6      103.80      106.62      8.15 o 
   4   9   6      110.41      119.78      8.26 o 
   5   9   6        0.67       -5.25      5.25 o 
   6   9   6       17.88       13.22      5.64 o 
   7   9   6       70.25       81.02      8.66 o 
   8   9   6       57.82       63.80     11.48 o 
 -11  10   6       34.49       31.58     10.03 o 
 -10  10   6        4.34       -5.51      5.51 o 
  -9  10   6       38.23       46.04      6.26 o 
  -8  10   6      169.98      188.62      8.77 o 
  -7  10   6       25.79       23.29      4.95 o 
  -6  10   6        1.25       -1.66      4.12 o 
  -5  10   6       11.81       10.92      4.76 o 
  -4  10   6        7.04        0.89      3.88 o 
  -3  10   6       53.96       57.62      5.58 o 
  -2  10   6        0.74       -3.22      3.22 o 
  -1  10   6       37.38       49.09      6.39 o 
   0  10   6       12.53       11.43      4.87 o 
   1  10   6       24.15       20.10      5.45 o 
   2  10   6       14.12        9.46      5.19 o 
   3  10   6        4.73        1.95      4.97 o 
   4  10   6       23.35       18.78      5.90 o 
   5  10   6        2.25        6.49      5.25 o 
   6  10   6      125.62      134.66     10.12 o 
   7  10   6        0.09       -0.59      8.23 o 
 -10  11   6        0.01       -5.56      5.56 o 
  -9  11   6       12.66        7.02      6.03 o 
  -8  11   6       42.09       55.54      7.74 o 
  -7  11   6      108.72      124.19      8.96 o 
  -6  11   6      113.56      113.96     10.00 o 
  -5  11   6        0.98       -5.88      5.88 o 
  -4  11   6      224.00      214.62     11.33 o 
  -3  11   6       21.10       14.25      5.15 o 
  -2  11   6       35.79       32.03      5.96 o 
  -1  11   6      129.80      122.11     10.40 o 
   0  11   6       17.52        6.25      5.44 o 
   1  11   6       68.13       69.11      9.21 o 
   2  11   6        1.17       -5.56      5.56 o 
   3  11   6       68.15       80.56     10.12 o 
   4  11   6       36.82       48.99     14.17 o 
   5  11   6       85.21      118.48     12.17 o 
   6  11   6       34.33       46.21     17.71 o 
   7  11   6      185.16      188.21     14.46 o 
  -9  12   6        2.38        6.33      6.93 o 
  -8  12   6      104.59      109.77      9.71 o 
  -7  12   6      146.66      158.55     17.38 o 
  -6  12   6       38.96       55.19      8.30 o 
  -5  12   6        7.20        6.71      5.32 o 
  -4  12   6      469.27      440.75     24.58 o 
  -3  12   6        6.88        4.96      8.22 o 
  -2  12   6       16.88       12.68      8.56 o 
  -1  12   6      356.55      371.66     20.46 o 
   0  12   6      176.79      163.54     12.04 o 
   1  12   6        1.73        2.74      6.70 o 
   2  12   6      376.68      366.49     24.85 o 
   3  12   6       24.27       34.91      8.45 o 
   4  12   6        1.05       -4.88      7.20 o 
   5  12   6      194.11      215.85     14.12 o 
   6  12   6        0.15       -9.60     11.29 o 
  -8  13   6        0.49       -5.57      6.31 o 
  -7  13   6      162.82      172.70     21.97 o 
  -6  13   6       19.13       30.07      7.52 o 
  -5  13   6      308.28      304.29     12.54 o 
  -4  13   6        2.11        5.98      5.58 o 
  -3  13   6       58.24       92.85     15.60 o 
  -2  13   6      102.40      119.10      9.02 o 
  -1  13   6       12.56        9.48      7.33 o 
   0  13   6       29.03       28.15      8.16 o 
   1  13   6       87.07       82.44     10.73 o 
   2  13   6       14.38       24.70      8.33 o 
   3  13   6        0.01        4.18      7.43 o 
   4  13   6      185.96      196.12     13.62 o 
   5  13   6       24.10       40.32      9.33 o 
  -7  14   6       28.61       25.35      8.41 o 
  -6  14   6      191.19      209.34     20.14 o 
  -5  14   6        9.77       -1.93      6.31 o 
  -4  14   6      201.82      209.40     13.29 o 
  -3  14   6      125.86      129.07      9.38 o 
  -2  14   6        0.12       -5.06      5.06 o 
  -1  14   6       24.46       36.08     14.50 o 
   0  14   6       37.23       27.84      9.17 o 
   1  14   6        3.98       -8.06      8.06 o 
   2  14   6       59.51       56.08     10.11 o 
   3  14   6       95.54      117.84     14.47 o 
  -6  15   6        0.25      -10.15     10.15 o 
  -5  15   6        3.23       -6.44      6.54 o 
  -4  15   6        8.11       -3.82      6.95 o 
  -3  15   6       31.59       44.91     14.23 o 
  -2  15   6       77.26       90.53      9.32 o 
  -1  15   6        0.80        4.93      6.38 o 
   0  15   6        5.71        0.32      7.18 o 
   1  15   6      118.37      119.71     19.03 o 
  -2  16   6        4.44       -1.50      9.91 o 
  -1  16   6       11.19        1.08     11.68 o 
 -13   1   7       24.53       34.12      7.51 o 
 -12   1   7       67.53       71.05      7.59 o 
 -11   1   7       40.76       43.32      6.07 o 
 -10   1   7       19.51       17.77      4.91 o 
  -9   1   7      134.02      124.55      7.18 o 
  -8   1   7        3.50        2.71      3.69 o 
  -7   1   7      881.15      852.87     14.26 o 
  -6   1   7       10.99        8.71      5.47 o 
  -5   1   7       23.85       20.09      3.71 o 
  -4   1   7      983.17      980.22     29.04 o 
  -3   1   7      387.46      358.66      9.31 o 
  -2   1   7     1043.06     1013.98     15.03 o 
  -1   1   7     1977.95     1877.86     25.22 o 
   0   1   7      309.84      327.21      9.21 o 
   1   1   7        4.30       -3.18      3.18 o 
   2   1   7     1559.03     1495.94     19.57 o 
   3   1   7      363.44      373.26     10.61 o 
   4   1   7       19.90       21.34      4.85 o 
   5   1   7      390.61      365.24     11.05 o 
   6   1   7      553.57      527.45     13.41 o 
   7   1   7       48.30       52.65      6.50 o 
   8   1   7       16.14        8.68      5.17 o 
   9   1   7       36.35       34.10      9.94 o 
 -13   2   7       74.74       84.24      9.71 o 
 -12   2   7        0.63       -4.90      4.90 o 
 -11   2   7      311.67      348.95     11.44 o 
 -10   2   7       43.15       51.09      5.88 o 
  -9   2   7      308.73      284.14     12.69 o 
  -8   2   7        0.19       -2.73      4.34 o 
  -7   2   7        6.53        2.96      3.54 o 
  -6   2   7      634.50      589.51     17.64 o 
  -5   2   7        3.82        4.61      3.26 o 
  -4   2   7      263.05      239.03     10.30 o 
  -3   2   7      104.36      102.81      5.75 o 
  -2   2   7      430.15      408.60      9.85 o 
  -1   2   7        1.34       -0.09      3.11 o 
   0   2   7        3.38       -2.16      2.92 o 
   1   2   7      168.11      180.24      7.57 o 
   2   2   7      126.80      109.62      6.33 o 
   3   2   7       49.31       50.07      5.52 o 
   4   2   7      244.50      220.08      8.77 o 
   5   2   7       88.12       85.92      6.90 o 
   6   2   7      220.13      206.27      9.05 o 
   7   2   7        3.17        1.63      4.68 o 
   8   2   7        6.79        2.59      6.08 o 
 -13   3   7       12.36        0.61      8.80 o 
 -12   3   7       87.43      111.28      8.86 o 
 -11   3   7      165.49      169.32      8.66 o 
 -10   3   7      115.52      138.57      7.74 o 
  -9   3   7       37.83       41.25      5.79 o 
  -8   3   7      191.99      189.93      8.06 o 
  -7   3   7      245.78      272.69     10.38 o 
  -6   3   7        6.80        8.41      5.58 o 
  -5   3   7      138.34      132.90      6.29 o 
  -4   3   7       10.34       12.19      5.01 o 
  -3   3   7      102.72       93.24      5.85 o 
  -2   3   7      154.82      147.81      6.63 o 
  -1   3   7      155.96      166.83      7.44 o 
   0   3   7       26.44       22.99      4.07 o 
   1   3   7      192.91      176.44      7.47 o 
   2   3   7      856.84      822.57     14.78 o 
   3   3   7        6.96        2.48      3.78 o 
   4   3   7      230.69      215.33      8.48 o 
   5   3   7      629.76      632.76     14.17 o 
   6   3   7       29.99       28.21      5.27 o 
   7   3   7       67.36       76.59      7.72 o 
   8   3   7      103.58      122.33      9.02 o 
 -12   4   7      190.21      205.05      9.98 o 
 -11   4   7       69.84       82.81      8.24 o 
 -10   4   7       13.37        9.82      5.09 o 
  -9   4   7      388.63      416.23     11.62 o 
  -8   4   7       75.32      106.23      7.07 o 
  -7   4   7      276.63      262.28     10.30 o 
  -6   4   7     1752.00     1755.20     25.60 o 
  -5   4   7        6.60        4.15      3.42 o 
  -4   4   7      124.25      109.79      6.28 o 
  -3   4   7     2247.74     2165.06     21.79 o 
  -2   4   7        3.72        2.40      3.93 o 
  -1   4   7        2.44        6.07      3.51 o 
   0   4   7     1219.03     1140.95     16.61 o 
   1   4   7      424.39      387.52     10.91 o 
   2   4   7      443.71      448.86     11.30 o 
   3   4   7      717.39      702.28     14.19 o 
   4   4   7       13.62       10.74      4.31 o 
   5   4   7        3.51        1.71      7.33 o 
   6   4   7      374.21      385.92     16.17 o 
   7   4   7       37.10       31.61      5.96 o 
   8   4   7      238.93      232.09     10.57 o 
 -12   5   7       57.09       87.53      8.13 o 
 -11   5   7        0.01       -5.03      5.03 o 
 -10   5   7       81.64      111.43      8.02 o 
  -9   5   7      122.27      139.32      7.90 o 
  -8   5   7       51.29       56.71      5.99 o 
  -7   5   7        3.02        1.17      4.11 o 
  -6   5   7     1142.72     1143.46     19.26 o 
  -5   5   7      536.30      531.14     11.50 o 
  -4   5   7      247.85      248.80      8.08 o 
  -3   5   7       42.10       43.53      4.76 o 
  -2   5   7       19.88       21.42      4.19 o 
  -1   5   7      246.53      232.05      8.19 o 
   0   5   7       31.18       23.12      4.25 o 
   1   5   7      943.58      946.75     15.73 o 
   2   5   7       91.72       90.94      6.66 o 
   3   5   7       45.55       36.32      5.29 o 
   4   5   7      633.47      652.56     14.25 o 
   5   5   7       69.97       76.93      6.78 o 
   6   5   7       12.47        4.80      4.59 o 
   7   5   7       79.97       82.04      7.49 o 
   8   5   7       64.72       74.23      7.71 o 
 -12   6   7       16.31       15.97      7.23 o 
 -11   6   7       13.59        6.57      5.50 o 
 -10   6   7       61.82       68.11      7.01 o 
  -9   6   7        2.25        1.02      6.16 o 
  -8   6   7       28.74       24.34      5.02 o 
  -7   6   7      147.38      163.53      8.54 o 
  -6   6   7      204.72      200.48      9.36 o 
  -5   6   7       71.23       67.07      5.63 o 
  -4   6   7      220.49      229.91      7.82 o 
  -3   6   7       32.07       27.17      4.32 o 
  -2   6   7      271.03      255.72      8.37 o 
  -1   6   7        0.14       -3.14      3.25 o 
   0   6   7        0.53       -2.98      2.98 o 
   1   6   7       29.95       29.85      4.74 o 
   2   6   7       80.98       88.74      6.55 o 
   3   6   7       16.52        9.95      4.33 o 
   4   6   7       30.71       30.12      5.18 o 
   5   6   7      154.74      142.70      8.70 o 
   6   6   7       13.81       10.11      4.97 o 
   7   6   7       46.19       43.65      6.57 o 
   8   6   7       28.43       26.26      6.43 o 
 -11   7   7        0.34       -5.12      5.25 o 
 -10   7   7        0.55        0.62      4.85 o 
  -9   7   7        1.81       -4.31      4.53 o 
  -8   7   7        0.40       -4.82      4.82 o 
  -7   7   7       10.59        4.21      5.06 o 
  -6   7   7       34.98       35.91      5.90 o 
  -5   7   7       22.32       10.53      6.85 o 
  -4   7   7        7.79        0.70      3.48 o 
  -3   7   7       80.50       86.22      5.90 o 
  -2   7   7       65.51       66.42      5.50 o 
  -1   7   7        6.37       -1.53      3.33 o 
   0   7   7      181.28      185.14      7.72 o 
   1   7   7       80.10       81.43      6.30 o 
   2   7   7        3.05       -3.42      3.55 o 
   3   7   7        4.65       -2.80      3.85 o 
   4   7   7       12.17       10.50      4.52 o 
   5   7   7        0.85       -3.94      3.94 o 
   6   7   7       38.60       46.42      6.40 o 
   7   7   7        9.40        4.91      5.57 o 
 -11   8   7       21.44       30.60      7.92 o 
 -10   8   7        3.05        2.64      6.16 o 
  -9   8   7       64.02       85.20      8.53 o 
  -8   8   7        0.40        3.02      6.60 o 
  -7   8   7       39.40       44.71      8.21 o 
  -6   8   7       40.37       33.18      7.31 o 
  -5   8   7      139.58      118.69      8.89 o 
  -4   8   7      207.70      201.78      7.83 o 
  -3   8   7      156.65      149.89      7.00 o 
  -2   8   7       55.03       52.86      5.39 o 
  -1   8   7       44.65       44.55      5.12 o 
   0   8   7        2.40       -3.91      3.91 o 
   1   8   7      303.86      296.08     12.23 o 
   2   8   7       44.44       43.94      6.52 o 
   3   8   7       14.12       16.33      5.78 o 
   4   8   7       23.06       21.83      6.02 o 
   5   8   7      461.42      480.09     15.34 o 
   6   8   7      200.16      237.26     14.53 o 
   7   8   7       62.01       50.66      8.19 o 
 -10   9   7      230.24      254.80     14.02 o 
  -9   9   7       91.21      126.36      9.86 o 
  -8   9   7      106.81      109.74     13.22 o 
  -7   9   7       58.69       77.09      9.85 o 
  -6   9   7      219.89      244.23     12.89 o 
  -5   9   7      165.18      160.91      7.44 o 
  -4   9   7      136.91      135.33     13.37 o 
  -3   9   7       73.62       94.92      7.56 o 
  -2   9   7        9.88        6.53      4.82 o 
  -1   9   7      231.06      228.31     10.16 o 
   0   9   7       52.96       62.52      6.99 o 
   1   9   7        1.81        1.66      4.95 o 
   2   9   7      362.04      385.49     13.25 o 
   3   9   7       23.95        9.52      9.51 o 
   4   9   7       69.36       65.07      7.94 o 
   5   9   7      535.90      566.48     16.92 o 
   6   9   7        0.45       -6.25      6.25 o 
 -10  10   7        3.24        7.30      9.20 o 
  -9  10   7       62.63       67.07     10.55 o 
  -8  10   7      129.57      137.51     12.14 o 
  -7  10   7       19.30       18.80     14.78 o 
  -6  10   7      100.30      116.54     10.90 o 
  -5  10   7      225.71      246.06      9.03 o 
  -4  10   7       17.50       12.28      5.02 o 
  -3  10   7      358.94      354.34     20.10 o 
  -2  10   7      250.13      244.18     10.53 o 
  -1  10   7       39.57       30.90      6.25 o 
   0  10   7      686.24      683.10     16.91 o 
   1  10   7      188.60      191.89     17.35 o 
   2  10   7        0.19       -4.64      4.98 o 
   3  10   7      352.06      349.34     13.26 o 
   4  10   7      107.23      116.96     10.04 o 
   5  10   7       22.19       17.02      6.61 o 
   6  10   7       35.19       36.20      7.64 o 
  -9  11   7        0.17       -4.59     10.84 o 
  -8  11   7       22.40       35.15     13.42 o 
  -7  11   7       49.90       45.09     13.12 o 
  -6  11   7       17.59       26.18     11.92 o 
  -5  11   7        1.33       -6.70      6.79 o 
  -4  11   7        4.41       -2.79      6.00 o 
  -3  11   7       13.82       21.51      7.01 o 
  -2  11   7       36.20       39.79      9.38 o 
  -1  11   7       81.19       76.80     10.06 o 
   0  11   7        6.44       -0.86      6.25 o 
   1  11   7       64.26       65.38     12.38 o 
   2  11   7      149.49      148.61     15.70 o 
   3  11   7        0.07       -2.49      6.83 o 
   4  11   7        2.41       -0.88      7.31 o 
   5  11   7        2.94       -0.84      7.82 o 
  -8  12   7        1.80       -8.01     10.69 o 
  -7  12   7       20.24       32.21     11.74 o 
  -6  12   7      144.07      148.53     16.87 o 
  -5  12   7        4.44        1.30      6.87 o 
  -4  12   7        7.09        9.91      7.12 o 
  -3  12   7       13.62       13.02      6.59 o 
  -2  12   7        0.82        3.19      6.51 o 
  -1  12   7      138.77      121.04     11.52 o 
   0  12   7        0.36       -6.57      9.89 o 
   1  12   7       11.32        0.89      6.48 o 
   2  12   7        6.17        2.56      6.80 o 
   3  12   7        0.90       -6.34      6.44 o 
   4  12   7        3.03       -0.78      9.55 o 
  -7  13   7        0.11       -8.50      9.88 o 
  -6  13   7       16.85        3.45     12.19 o 
  -5  13   7        6.32       -4.70      7.44 o 
  -4  13   7       19.10       14.17     12.37 o 
  -3  13   7        7.88       -0.12      7.58 o 
  -2  13   7       19.91       25.64     14.36 o 
  -1  13   7        2.07       -7.05      7.05 o 
   0  13   7      115.83      120.11     12.26 o 
   1  13   7       88.52       93.32     11.40 o 
   2  13   7        9.55       -2.84      7.13 o 
  -5  14   7        8.91        1.34     11.81 o 
  -4  14   7       44.67       45.69     17.10 o 
  -3  14   7       41.66       49.84     10.29 o 
  -2  14   7       31.39       24.55      9.72 o 
  -1  14   7        0.99       -4.14      7.10 o 
   0  14   7      136.21      144.64     13.24 o 
 -12   0   8        5.62       -1.17     11.53 o 
 -11   0   8      497.72      522.52     19.99 o 
 -10   0   8       86.56      107.31     16.51 o 
  -9   0   8        6.83       -1.47      7.92 o 
  -8   0   8      553.08      495.48     25.49 o 
  -7   0   8        9.14        7.86      9.64 o 
  -6   0   8       78.34       80.84     13.39 o 
  -5   0   8      579.18      582.80     23.20 o 
  -4   0   8       43.11       40.24      7.12 o 
  -3   0   8       70.54       68.88      8.04 o 
  -2   0   8      865.75      810.05     20.71 o 
  -1   0   8     1067.98     1023.43     55.47 o 
   0   0   8       22.19       14.66      6.35 o 
   1   0   8       94.64      103.90     11.98 o 
   2   0   8        9.91       -0.35      6.89 o 
   3   0   8      442.02      423.13     16.72 o 
   4   0   8        4.83       -1.30      5.92 o 
   5   0   8        1.07       -5.72      5.72 o 
   6   0   8        0.51       -6.93      7.05 o 
   7   0   8      148.35      180.73     14.02 o 
 -12   1   8        2.19        2.60      8.29 o 
 -11   1   8       78.90      106.94      8.45 o 
 -10   1   8       66.68       95.52     10.87 o 
  -9   1   8       84.71       98.50     11.12 o 
  -8   1   8       82.66       94.05      9.73 o 
  -7   1   8       31.29       31.87      7.25 o 
  -6   1   8      100.03      133.89     10.14 o 
  -5   1   8      279.49      280.11     11.79 o 
  -4   1   8       19.33       16.44      4.07 o 
  -3   1   8      226.78      239.40      8.51 o 
  -2   1   8      133.97      134.27      6.90 o 
  -1   1   8      172.45      170.99      7.58 o 
   0   1   8      151.10      155.73      7.48 o 
   1   1   8      152.24      141.14      7.19 o 
   2   1   8       11.45       10.43      4.30 o 
   3   1   8      366.90      364.95     11.23 o 
   4   1   8        3.26       -4.14      4.14 o 
   5   1   8       22.52       19.27      6.85 o 
   6   1   8       72.20       90.81      7.70 o 
   7   1   8        0.85       10.56      5.78 o 
 -12   2   8        0.49        0.66      8.45 o 
 -11   2   8       12.30       16.03      5.85 o 
 -10   2   8       56.38       90.24     10.98 o 
  -9   2   8        0.96       -7.47      7.47 o 
  -8   2   8        0.79       -1.52      5.35 o 
  -7   2   8       12.63        7.01      6.32 o 
  -6   2   8       98.86      116.55     10.63 o 
  -5   2   8        4.28        0.32      4.63 o 
  -4   2   8       75.95       93.86      6.24 o 
  -3   2   8      161.92      149.08      6.92 o 
  -2   2   8       88.58       83.39      7.27 o 
  -1   2   8      383.33      368.81     10.45 o 
   0   2   8        1.30       -2.67      3.35 o 
   1   2   8      245.53      248.19     11.59 o 
   2   2   8       89.58       90.62      7.05 o 
   3   2   8        9.43       -0.56      4.03 o 
   4   2   8      138.81      134.95      7.93 o 
   5   2   8      105.09      110.20      8.21 o 
   6   2   8       53.96       63.82      6.72 o 
   7   2   8       55.46       51.55      8.25 o 
 -11   3   8       17.27       29.11      7.48 o 
 -10   3   8        0.30       -5.17      5.17 o 
  -9   3   8       11.64        4.15      6.29 o 
  -8   3   8        1.02       -0.55      7.77 o 
  -7   3   8        1.71       -5.54      5.54 o 
  -6   3   8        0.17        1.46      5.13 o 
  -5   3   8      193.09      179.44      7.65 o 
  -4   3   8        0.98        2.29      3.70 o 
  -3   3   8       10.96       14.89      4.17 o 
  -2   3   8       23.62       16.42      4.25 o 
  -1   3   8       72.41       62.23      5.87 o 
   0   3   8       10.79        8.28      3.78 o 
   1   3   8      320.89      299.23      9.83 o 
   2   3   8      101.91      119.77      7.56 o 
   3   3   8        1.36        0.03      3.89 o 
   4   3   8       45.72       51.00      5.99 o 
   5   3   8      128.65      134.21      8.39 o 
   6   3   8      145.32      143.26      8.91 o 
   7   3   8        6.96        3.92      6.53 o 
 -11   4   8       38.31       54.27      8.78 o 
 -10   4   8       38.52       54.10      8.14 o 
  -9   4   8       45.42       44.37      8.96 o 
  -8   4   8       21.66       10.20      7.09 o 
  -7   4   8       55.69       52.19      8.47 o 
  -6   4   8        3.15        5.41      5.84 o 
  -5   4   8       14.03       16.11      4.29 o 
  -4   4   8      302.63      300.06      9.38 o 
  -3   4   8      405.44      372.49     10.37 o 
  -2   4   8      302.80      284.73      9.43 o 
  -1   4   8        1.23       -3.38      3.38 o 
   0   4   8       22.75       18.73      4.57 o 
   1   4   8        0.47       -3.93      3.93 o 
   2   4   8      149.68      129.11      7.59 o 
   3   4   8      346.62      340.43     11.06 o 
   4   4   8      135.23      128.08      7.88 o 
   5   4   8       37.53       31.19      5.80 o 
   6   4   8      125.57      119.88      8.85 o 
 -11   5   8       82.30       98.68     12.28 o 
 -10   5   8      380.59      419.92     14.98 o 
  -9   5   8      183.11      195.03     12.96 o 
  -8   5   8       14.78       10.32      6.99 o 
  -7   5   8      297.83      338.91     15.49 o 
  -6   5   8      184.50      189.51     12.13 o 
  -5   5   8      169.62      148.62      7.27 o 
  -4   5   8       31.46       36.76      5.07 o 
  -3   5   8      176.39      170.46      7.64 o 
  -2   5   8       23.05       15.80      4.19 o 
  -1   5   8      296.85      304.54     10.13 o 
   0   5   8       75.98       79.10      6.68 o 
   1   5   8      175.69      192.04      8.41 o 
   2   5   8       55.10       59.97      6.27 o 
   3   5   8      246.23      252.00      9.95 o 
   4   5   8       28.63       22.39      5.16 o 
   5   5   8       32.74       21.30      5.34 o 
   6   5   8      288.39      313.44     11.82 o 
 -11   6   8       21.90       15.69      7.15 o 
 -10   6   8      272.51      310.02     14.56 o 
  -9   6   8       32.99       31.17      8.30 o 
  -8   6   8      309.91      359.89     18.46 o 
  -7   6   8       61.13       71.01     16.13 o 
  -6   6   8        0.04       -3.78      8.83 o 
  -5   6   8      637.65      645.76     15.09 o 
  -4   6   8        3.52        8.50      4.00 o 
  -3   6   8       40.20       47.96      5.46 o 
  -2   6   8      441.56      434.63     11.48 o 
  -1   6   8      144.90      146.41      7.48 o 
   0   6   8      170.08      165.09      7.96 o 
   1   6   8      339.96      345.56     10.94 o 
   2   6   8        6.59        3.59      4.46 o 
   3   6   8       23.34       26.53      5.65 o 
   4   6   8       97.44      111.18      8.38 o 
   5   6   8      191.77      192.09      9.34 o 
   6   6   8       36.59       35.21      6.82 o 
 -10   7   8        2.35        3.55      8.90 o 
  -9   7   8       31.24       50.31      9.00 o 
  -8   7   8      105.83      110.60     11.66 o 
  -7   7   8        9.20       12.30      8.48 o 
  -6   7   8      283.63      278.42     20.23 o 
  -5   7   8      139.76      141.03      8.83 o 
  -4   7   8       78.07      112.10      7.27 o 
  -3   7   8      335.12      314.16     10.84 o 
  -2   7   8      185.27      178.84      8.12 o 
  -1   7   8       20.83       22.13      5.83 o 
   0   7   8      622.62      622.86     13.93 o 
   1   7   8       14.49        8.52      4.46 o 
   2   7   8      158.11      157.24      8.24 o 
   3   7   8      669.50      668.44     15.37 o 
   4   7   8       41.30       44.25      6.43 o 
   5   7   8       50.20       68.07      7.49 o 
 -10   8   8        0.86       10.51     13.12 o 
  -9   8   8      114.90      125.92     18.37 o 
  -8   8   8       57.82       80.03     14.08 o 
  -7   8   8        2.05       16.42     10.87 o 
  -6   8   8       26.49       24.04     10.27 o 
  -5   8   8      708.72      774.18     63.73 o 
  -4   8   8      126.30      130.38      8.40 o 
  -3   8   8       15.59       18.21      5.53 o 
  -2   8   8      192.49      165.59      9.19 o 
  -1   8   8       22.83       20.29      7.47 o 
   0   8   8        4.83        2.83      5.17 o 
   1   8   8      352.85      324.97     12.65 o 
   2   8   8      137.85      148.87      9.77 o 
   3   8   8        0.12       -7.83      7.83 o 
   4   8   8      119.78      126.36     10.29 o 
   5   8   8       21.09       28.61     11.69 o 
  -9   9   8        8.76       -0.84     11.05 o 
  -8   9   8       18.61       21.22     11.44 o 
  -6   9   8       10.30        2.79      9.64 o 
  -5   9   8       65.67       58.79      8.98 o 
  -4   9   8      347.39      329.17     13.63 o 
  -3   9   8       47.42       45.90      7.38 o 
  -2   9   8       10.62       12.70      6.93 o 
  -1   9   8        5.57        5.48      5.30 o 
   0   9   8        7.73        5.11      9.18 o 
   1   9   8        5.19       -0.90      5.63 o 
   2   9   8       86.31      106.02      9.33 o 
   3   9   8       31.69       19.92      6.76 o 
   4   9   8        0.08       -5.66      5.66 o 
  -8  10   8        0.84       -9.79      9.79 o 
  -7  10   8       58.93       71.71     14.98 o 
  -6  10   8       45.49       67.81     14.02 o 
  -5  10   8       49.39       54.89      9.48 o 
  -4  10   8       98.71       98.50      8.69 o 
  -3  10   8        0.00       -1.91      4.90 o 
  -2  10   8        1.26       -2.07      5.25 o 
  -1  10   8        1.57       -4.79      4.79 o 
   0  10   8        0.27       -5.26      5.26 o 
   1  10   8       12.75       12.59      6.32 o 
   2  10   8       13.37       16.65      6.79 o 
   3  10   8       28.00       17.79      6.92 o 
  -5  11   8        1.49       20.26     10.72 o 
  -4  11   8      144.91      154.86     11.82 o 
  -3  11   8       11.64        8.95     10.67 o 
  -2  11   8       31.44       48.73     10.06 o 
  -1  11   8        1.27       -2.71      6.36 o 
   0  11   8        1.50       -6.83      6.83 o 
   1  11   8        2.06       -2.86      9.85 o 
  -4  12   8       30.51       24.71      8.43 o 
  -3  12   8        5.06        3.02      7.65 o 
  -2  12   8      200.15      201.02     14.05 o 
  -1  12   8      169.10      171.36     13.10 o 
   0  12   8        5.49       20.42      8.62 o 
 -10   1   9        4.25      -10.90     14.95 o 
  -9   1   9       77.07       91.77     11.67 o 
  -8   1   9       24.56       24.60      8.68 o 
  -7   1   9        3.55        9.15      6.97 o 
  -6   1   9        4.87       -5.46      6.46 o 
  -5   1   9        0.62        0.02      5.34 o 
  -4   1   9        6.85        6.58      4.25 o 
  -3   1   9       21.71       14.50      4.51 o 
  -2   1   9       45.30       36.00      5.56 o 
  -1   1   9       10.14        7.40      3.96 o 
   0   1   9        2.61       -3.97      3.97 o 
   1   1   9      187.50      198.24      9.11 o 
   2   1   9        1.09       -4.54      4.54 o 
   3   1   9        0.39        0.58      4.84 o 
   4   1   9      100.46      100.51      8.26 o 
 -10   2   9      150.57      161.02     13.12 o 
  -9   2   9      247.85      267.71     15.45 o 
  -8   2   9        7.77        0.12     10.24 o 
  -7   2   9       72.88       91.80     10.49 o 
  -6   2   9        7.04        1.06      6.43 o 
  -5   2   9        0.56       -3.69      5.48 o 
  -4   2   9      161.40      157.94      7.76 o 
  -3   2   9       32.76       37.56      5.67 o 
  -2   2   9       30.48       36.66      5.63 o 
  -1   2   9       96.02      110.98      7.78 o 
   0   2   9        0.44       -1.82      4.14 o 
   1   2   9       51.70       54.44      6.49 o 
   2   2   9      137.26      139.62      8.45 o 
   3   2   9        2.55        3.81      4.85 o 
   4   2   9       51.50       52.14      6.93 o 
 -10   3   9       16.37       21.73     12.13 o 
  -9   3   9       77.81      110.27     12.34 o 
  -8   3   9      234.12      274.38     15.29 o 
  -7   3   9       28.55       21.63      7.86 o 
  -6   3   9       57.91       72.98      9.35 o 
  -5   3   9      262.80      295.11     15.76 o 
  -4   3   9      119.33      126.29      7.17 o 
  -3   3   9      260.30      279.40      9.83 o 
  -2   3   9      344.82      335.05     10.74 o 
  -1   3   9       29.17       24.20      5.04 o 
   0   3   9      128.29      148.22      8.21 o 
   1   3   9      150.08      156.58      8.43 o 
   2   3   9       15.37       13.85      5.91 o 
   3   3   9       98.17      106.80      8.40 o 
   4   3   9      119.76      139.40      9.07 o 
 -10   4   9      104.83      130.82     19.51 o 
  -9   4   9        4.51       -5.36      7.45 o 
  -8   4   9       42.83       70.89     10.55 o 
  -7   4   9       69.53       89.75     10.81 o 
  -6   4   9       48.81       67.43     10.25 o 
  -5   4   9        0.31       -3.07      6.01 o 
  -4   4   9      340.07      375.97     11.22 o 
  -3   4   9        1.52       -2.97      5.98 o 
  -2   4   9        1.62        1.11      4.15 o 
  -1   4   9      497.78      521.79     13.43 o 
   0   4   9        2.35        2.68      4.19 o 
   1   4   9        1.52       -4.26      4.26 o 
   2   4   9       95.06      109.26      8.31 o 
   3   4   9      227.89      227.45     10.21 o 
   4   4   9      117.02      122.53      9.06 o 
  -9   5   9       18.45       20.89      8.90 o 
  -8   5   9        0.90       -4.13     10.10 o 
  -6   5   9       63.32       86.96     29.54 o 
  -5   5   9       14.91       10.04      7.15 o 
  -4   5   9        0.34        1.33      4.41 o 
  -3   5   9       51.06       65.36      6.40 o 
  -2   5   9        2.95       -0.76      4.37 o 
  -1   5   9      163.01      148.08      8.05 o 
   0   5   9       79.54       92.63      7.44 o 
   1   5   9        4.17       -0.75      4.46 o 
   2   5   9       20.28       20.75      5.40 o 
   3   5   9       34.44       46.56      6.75 o 
   4   5   9      125.30      130.87     12.97 o 
  -9   6   9       56.50       59.25     10.47 o 
  -8   6   9       55.04       52.74     10.46 o 
  -7   6   9      161.51      197.58     19.09 o 
  -6   6   9       43.58       56.39      9.07 o 
  -5   6   9      124.70      138.45     11.22 o 
  -4   6   9       51.34       52.24      7.53 o 
  -3   6   9        0.13       -4.05      4.05 o 
  -2   6   9        4.99        1.48      4.61 o 
  -1   6   9       49.92       49.63      6.18 o 
   0   6   9       85.28       90.91      7.42 o 
   1   6   9       38.58       32.71      5.97 o 
   2   6   9        7.19        0.93      5.10 o 
   3   6   9        0.40       -4.41      5.24 o 
  -8   7   9       45.00       39.97      9.85 o 
  -7   7   9       66.81       66.24      9.62 o 
  -6   7   9        0.09       -6.19      6.54 o 
  -5   7   9        0.27       -1.80      6.66 o 
  -4   7   9        4.48       -0.51      4.35 o 
  -3   7   9       12.00        6.66      4.72 o 
  -2   7   9       11.56        9.30      4.91 o 
  -1   7   9       31.53       30.21      5.95 o 
   0   7   9       12.94       15.26      7.37 o 
   1   7   9        3.03       -0.44      5.01 o 
   2   7   9      152.65      164.76     10.60 o 
   3   7   9       21.99       25.82     13.33 o 
  -7   8   9       34.79       58.35     14.02 o 
  -6   8   9      149.54      165.07     18.55 o 
  -5   8   9       33.54       10.99     10.45 o 
  -4   8   9       26.95       41.69      7.11 o 
  -3   8   9       92.83      104.48      9.16 o 
  -2   8   9        3.68       -1.19      5.58 o 
  -1   8   9      140.94      130.37     10.44 o 
   0   8   9       34.71       34.49      7.64 o 
   1   8   9        7.64        5.09      6.04 o 
   2   8   9        0.97        8.01     12.07 o 
  -6   9   9       37.07       43.62     14.44 o 
  -5   9   9      135.53      141.35     19.00 o 
  -4   9   9        5.42        3.28      6.02 o 
  -3   9   9       15.77       14.17      6.27 o 
  -2   9   9       84.56      108.01      9.74 o 
  -1   9   9      124.23      130.09     10.44 o 
   0   9   9      204.23      206.00     11.63 o 
   1   9   9       25.56       24.16     14.32 o 
  -5  10   9        5.06       -2.61     11.86 o 
  -4  10   9       92.33       94.46      9.21 o 
  -3  10   9        3.03        0.17      6.18 o 
  -2  10   9        4.10        4.79      6.13 o 
  -1  10   9       37.00       40.97      7.97 o 
  -7   0  10       37.08       33.83     12.13 o 
  -6   0  10       72.45      115.45     17.53 o 
  -5   0  10        5.92       -9.19      9.19 o 
  -4   0  10        5.49       -0.44      6.81 o 
  -3   0  10      188.88      221.60     19.57 o 
  -2   0  10        8.59        9.89      6.60 o 
  -1   0  10       62.58       63.32      9.65 o 
   0   0  10       44.30       37.58      9.11 o 
   1   0  10        0.04       -6.08     11.57 o 
  -7   1  10       36.84       37.32      9.58 o 
  -6   1  10       10.93       17.47      7.87 o 
  -5   1  10       14.39       10.55      7.16 o 
  -4   1  10      105.94      129.57      8.31 o 
  -3   1  10       13.47       10.55      4.95 o 
  -2   1  10      102.35      124.03      8.38 o 
  -1   1  10       29.02       35.46      6.02 o 
   0   1  10        1.29       -3.21      5.12 o 
   1   1  10       61.61       83.71      7.84 o 
  -7   2  10       36.90       20.15      9.19 o 
  -6   2  10      122.94      135.03     19.93 o 
  -5   2  10       23.72       15.70      8.23 o 
  -4   2  10       34.85       30.54      6.09 o 
  -3   2  10       54.32       53.42      6.40 o 
  -2   2  10       11.32       15.45      5.18 o 
  -1   2  10       12.67       16.55      5.64 o 
   0   2  10       40.09       30.11      6.20 o 
   1   2  10       25.62       21.39      5.78 o 
  -7   3  10       25.07       25.31      9.19 o 
  -6   3  10        0.03        2.58     10.90 o 
  -5   3  10       14.34        6.23      7.40 o 
  -4   3  10       74.49       86.97      7.51 o 
  -3   3  10        0.69       -5.58      5.58 o 
  -2   3  10       22.93       14.31      5.41 o 
  -1   3  10        5.63       12.28      6.00 o 
   0   3  10        9.60        5.71      6.26 o 
   1   3  10        6.82       -0.79      5.02 o 
  -7   4  10        8.37        6.45     10.39 o 
  -6   4  10        6.30       -0.21      7.17 o 
  -5   4  10       14.36       19.84      8.00 o 
  -4   4  10       46.05       51.42      6.54 o 
  -3   4  10       52.66       65.77      7.07 o 
  -2   4  10        5.20       -3.60      5.23 o 
  -1   4  10      119.68      127.99      9.07 o 
   0   4  10        0.11       -2.29      4.92 o 
   1   4  10       66.93       86.81     17.71 o 
  -6   5  10        1.02       -5.02      7.59 o 
  -5   5  10       56.76       62.18     10.29 o 
  -4   5  10       28.92       27.42      5.97 o 
  -3   5  10        0.04        3.81      4.83 o 
  -2   5  10       27.55       30.65      7.41 o 
  -1   5  10       10.45       -6.67      8.10 o 
   0   5  10        4.46        4.94      5.28 o 
  -5   6  10       60.63       50.24     11.27 o 
  -4   6  10        0.67       -0.89      5.38 o 
  -3   6  10      117.49      139.08      8.91 o 
  -2   6  10      106.33      121.39      8.70 o 
  -1   6  10       12.75       10.35      7.66 o 
                                                 
